# Supplementary material for: An automated single-molecule FRET platform for high-content, multiwell plate screening of biomolecular conformations and dynamics
Source: Nat Commun. 2023 Oct 16;14:6511. doi: 10.1038/s41467-023-42232-3 (PMC10579363; doi:10.1038/s41467-023-42232-3)
Supplement: Supplementary file 4 — Source Data [file 41467_2023_42232_MOESM4_ESM.xlsx]

## Sheet: Fig. 2C
						Normalized histogram for each measurement repeat
	E bin edges		Probability of combined measurements	STD of Probability		1	2	3	4	5	6	7	8	9	10	11	12	13	14	15	16	17	18	19	20	21	22	23	24	25	26	27	28	29	30	31	32	33	34	35	36	37	38	39	40	41	42	43	44
	-0.119		0.0006	0.0006		0.00173611	0.00071582	0.00125945	0.000681663	0.00138793	0.00064433	0.00070028	0.000639795	0	0	0.000660939	0	0	0.000677507	0.000661376	0.000694927	0.000781861	0	0.000659196	0	0	0	0.000710227	0	0.000748503	0	0.0015674	0	0.000818331	0.000720981	0	0.000711238	0.000762195	0	0	0.000710227	0	0	0.00153374	0.000781861	0	0.0013624	0.000686342	0.00148258
	-0.089		0.0017	0.0012		0	0.00214746	0.00314861	0.00136333	0	0.00064433	0.00210084	0.00127959	0.000674309	0.00274914	0.00132188	0.0021978	0.00241935	0.00135501	0.00132275	0.00138985	0.000781861	0.00140944	0.000659196	0.00138696	0.00131492	0.0020979	0.00213068	0.00360231	0.00374251	0.00164069	0	0.00277778	0.000818331	0.000720981	0.00286944	0.00284495	0.00381098	0.000810373	0.0022338	0.00355114	0.000769823	0	0.00153374	0	0.00445434	0.0013624	0.00274537	0.00222387
	-0.059		0.003	0.0016		0.00260417	0.00572656	0.0081864	0.00272665	0.00346981	0.00128866	0.00070028	0.00447857	0.00472016	0.00412371	0.00528751	0.00586081	0.00322581	0.00338753	0.00198413	0.00208478	0.000781861	0.00493305	0.00131839	0.00277393	0.0052597	0.0027972	0.00284091	0.000720461	0.00299401	0.00164069	0.0015674	0.00138889	0.00490998	0.00144196	0.00573888	0.00284495	0.00381098	0	0.0014892	0.00284091	0.00692841	0.0017331	0.00383436	0.00312744	0.00074239	0.000681199	0.00617708	0.00370645
	-0.029		0.0067	0.0024		0.0078125	0.00572656	0.00566751	0.00477164	0.00416378	0.00708763	0.00770308	0.00575816	0.00876601	0.00618557	0.00396563	0.0153846	0.0104839	0.00271003	0.00661376	0.0104239	0.00156372	0.00281889	0.00461437	0.00624133	0.00394477	0.0104895	0.00639205	0.00720461	0.00673653	0.0114848	0.0031348	0.00555556	0.00572831	0.00720981	0.00645624	0.00924609	0.00914634	0.00567261	0.00595681	0.00852273	0.00615858	0.0034662	0.00383436	0.00938233	0.0081663	0.0027248	0.00960879	0.0103781
	0.001		0.011	0.003		0.00954861	0.0143164	0.0151134	0.00817996	0.0117974	0.0122423	0.0133053	0.0108765	0.0114633	0.0116838	0.0118969	0.0161172	0.00725806	0.00609756	0.0165344	0.00833912	0.00781861	0.0133897	0.00791035	0.00901526	0.00788955	0.00979021	0.00994318	0.0151297	0.0127246	0.00984413	0.0109718	0.00555556	0.012275	0.0122567	0.0107604	0.014936	0.0106707	0.0105348	0.0126582	0.00923295	0.013087	0.0129983	0.0130368	0.00781861	0.013363	0.00817439	0.0102951	0.00889548
	0.031		0.0218	0.0044		0.0225694	0.027917	0.0170025	0.0211316	0.0263706	0.0173969	0.0245098	0.0108765	0.0303439	0.0185567	0.0204891	0.0197802	0.0298387	0.0264228	0.0224868	0.018763	0.0195465	0.02537	0.0184575	0.0249653	0.0177515	0.0244755	0.0255682	0.018732	0.0142216	0.026251	0.0250784	0.0222222	0.0188216	0.0230714	0.0265423	0.0206259	0.0182927	0.0194489	0.0275503	0.015625	0.0207852	0.0190641	0.023773	0.0250195	0.0237565	0.0217984	0.0233356	0.0296516
	0.061		0.0369	0.0066		0.0338542	0.0386543	0.0346348	0.0340832	0.0381679	0.0463918	0.0357143	0.0390275	0.0303439	0.0357388	0.0290813	0.0241758	0.0459677	0.0304878	0.0383598	0.0458652	0.022674	0.0415786	0.0375742	0.0277393	0.034188	0.0412587	0.0390625	0.0353026	0.0434132	0.0459393	0.0446708	0.0319444	0.0261866	0.03677	0.0315638	0.0476529	0.0396341	0.0421394	0.0342517	0.0284091	0.039261	0.0459272	0.0444785	0.0586396	0.0319228	0.0320163	0.0377488	0.0378058
	0.091		0.056	0.0076		0.0590278	0.051539	0.0585642	0.0477164	0.0471895	0.056701	0.0539216	0.0492642	0.0492245	0.067354	0.0634501	0.0717949	0.0483871	0.0623306	0.0615079	0.0555942	0.0461298	0.0479211	0.0599868	0.0506241	0.0565417	0.0629371	0.0546875	0.056196	0.0568862	0.0607055	0.0564263	0.0527778	0.0654664	0.0490267	0.0652798	0.0519203	0.0510671	0.0591572	0.0647803	0.0433239	0.0569669	0.0381282	0.071319	0.056294	0.0564217	0.0681199	0.05628	0.0607858
	0.121		0.0756	0.0083		0.0789931	0.0830351	0.0837531	0.0736196	0.0756419	0.0798969	0.0735294	0.0697377	0.065408	0.0810997	0.0687376	0.0791209	0.0629032	0.0853659	0.077381	0.0799166	0.0766224	0.0761099	0.0889914	0.0644938	0.0690335	0.0713287	0.0632102	0.0792507	0.0800898	0.0902379	0.0822884	0.0729167	0.0695581	0.074982	0.0860832	0.0633001	0.0739329	0.0818476	0.0580789	0.0681818	0.0731332	0.0727903	0.0920245	0.0719312	0.0764662	0.0694823	0.0761839	0.0874722
	0.151		0.0799	0.0092		0.0711806	0.0787402	0.070529	0.0756646	0.0798057	0.0914948	0.0756303	0.0774152	0.0950775	0.0927835	0.0879048	0.0893773	0.0790323	0.102981	0.0806878	0.0806115	0.0805317	0.0761099	0.0889914	0.0700416	0.0788955	0.0811189	0.0738636	0.0814121	0.0785928	0.0820345	0.0956113	0.0736111	0.0638298	0.0663302	0.0939742	0.0910384	0.0807927	0.0794165	0.0781832	0.0944602	0.0700539	0.0658579	0.0766871	0.0664582	0.0846325	0.0865123	0.0851064	0.0941438
	0.181		0.07	0.0082		0.0703125	0.0866142	0.0673804	0.0552147	0.07356	0.0753866	0.0679272	0.0767754	0.0728254	0.0680412	0.0687376	0.0747253	0.0701613	0.0718157	0.0727513	0.0701876	0.0805317	0.0577872	0.0896506	0.0714286	0.0749507	0.0545455	0.0653409	0.0713256	0.0733533	0.073831	0.072884	0.075	0.0720131	0.0670512	0.0832138	0.0661451	0.0884146	0.0656402	0.076694	0.0568182	0.0777521	0.0632582	0.0590491	0.0727131	0.0824053	0.0599455	0.0748113	0.0630096
	0.211		0.0489	0.0069		0.0598958	0.0565497	0.059194	0.0497614	0.0471895	0.0405928	0.0357143	0.0524632	0.0472016	0.04811	0.0370126	0.0454212	0.0483871	0.0575881	0.0482804	0.0583739	0.0476935	0.0443975	0.0599868	0.0423024	0.061144	0.0433566	0.0440341	0.0569164	0.0621257	0.0566038	0.0415361	0.0444444	0.0507365	0.0461428	0.0530846	0.0540541	0.0510671	0.060778	0.0528667	0.056108	0.052348	0.0389948	0.0444785	0.0570758	0.047513	0.0470027	0.0432395	0.0555967
	0.241		0.0306	0.0053		0.0286458	0.0314961	0.0308564	0.0259032	0.0256766	0.0418814	0.0364146	0.0345489	0.0350641	0.0329897	0.0310641	0.0315018	0.0282258	0.0345528	0.0330688	0.0319666	0.0359656	0.0211416	0.0323006	0.0353675	0.0309007	0.0272727	0.022017	0.0389049	0.0381737	0.0246103	0.0344828	0.0333333	0.0335516	0.0295602	0.0329986	0.0369844	0.0297256	0.0380875	0.0342517	0.022017	0.0284834	0.042461	0.0352761	0.0273651	0.0259837	0.0367847	0.0315717	0.0385471
	0.271		0.0183	0.0044		0.0251736	0.0264853	0.0157431	0.0224949	0.018737	0.0180412	0.0140056	0.0191939	0.0209036	0.0178694	0.02115	0.0161172	0.0193548	0.0223577	0.0284392	0.0229326	0.0265833	0.0169133	0.0257086	0.0298197	0.0164366	0.0237762	0.0184659	0.0201729	0.0164671	0.0114848	0.0172414	0.0222222	0.01473	0.0136986	0.0215208	0.0135135	0.0106707	0.0194489	0.0208488	0.024858	0.021555	0.017331	0.0138037	0.0203284	0.0193022	0.0163488	0.0137268	0.0148258
	0.301		0.0107	0.003		0.0130208	0.0121689	0.0119647	0.0177232	0.0111034	0.0141753	0.00910364	0.0204734	0.0141605	0.00756014	0.0118969	0.0124542	0.00967742	0.0135501	0.00661376	0.00972898	0.00781861	0.0112755	0.0118655	0.0117892	0.0124918	0.00769231	0.0113636	0.0115274	0.00898204	0.0073831	0.0101881	0.00972222	0.00654664	0.00720981	0.00645624	0.0128023	0.0167683	0.00648298	0.0126582	0.00923295	0.0138568	0.00953206	0.00766871	0.00781861	0.0111359	0.00749319	0.0102951	0.0103781
	0.331		0.0062	0.0023		0.00954861	0.0107373	0.0100756	0.00817996	0.00763359	0.00386598	0.00630252	0.00639795	0.00674309	0.004811	0.00727032	0.003663	0.00564516	0.00271003	0.00396825	0.00833912	0.00625489	0.00493305	0.00791035	0.00762829	0.00591716	0.00629371	0.00426136	0.00360231	0.00748503	0.00820345	0.00548589	0.00347222	0.00900164	0.00720981	0.00645624	0.00782361	0.00685976	0.00972447	0.0126582	0.00568182	0.00615858	0.00693241	0.0053681	0.00781861	0.00668151	0.00749319	0.00686342	0.00963677
	0.361		0.004	0.0021		0.00434028	0.00572656	0.00503778	0.00817996	0.000693963	0.00579897	0.00630252	0.00191939	0.00337154	0.00274914	0.00264375	0.00586081	0.00403226	0.00338753	0.00462963	0.00416956	0.00469116	0.00563777	0.00659196	0.00346741	0.00328731	0.00699301	0.00213068	0.00216138	0.00673653	0.00410172	0.000783699	0.0111111	0.00327332	0.00720981	0.00573888	0.0056899	0.00381098	0.00324149	0.00967982	0.00355114	0.00538876	0.00519931	0.00460123	0.0039093	0.00668151	0.00476839	0.00274537	0.00296516
	0.391		0.003	0.0015		0.00260417	0.00214746	0.00377834	0.00613497	0.000693963	0.00451031	0.00140056	0.00383877	0.00202293	0.00206186	0.00528751	0.0021978	0.00483871	0.00271003	0.000661376	0	0.00156372	0.00352361	0.00395517	0.00346741	0.00460224	0.0041958	0.00213068	0.00288184	0.00374251	0.00246103	0.0015674	0.00208333	0.00245499	0.000720981	0.00502152	0.00355619	0.00228659	0.00405186	0.00819062	0.00355114	0.00230947	0.0034662	0.000766871	0.00234558	0.00371195	0.00476839	0.00274537	0.00370645
	0.421		0.0019	0.0014		0.00607639	0.00143164	0.00125945	0.00408998	0.00346981	0.00579897	0.00560224	0.00383877	0.00269724	0.00274914	0.000660939	0.0014652	0.00241935	0.00203252	0	0.000694927	0.00156372	0.00281889	0.00263678	0.00277393	0.00197239	0.0020979	0.00213068	0.00144092	0.00149701	0.000820345	0.0015674	0.00138889	0.00327332	0.000720981	0.00286944	0.00142248	0.000762195	0.00162075	0.0014892	0.00142045	0.00307929	0.0017331	0.000766871	0.00234558	0.00148478	0.000681199	0.00137268	0.00074129
	0.451		0.0019	0.0012		0.00434028	0.00143164	0.00125945	0.00477164	0.00138793	0.00451031	0.00140056	0.00255918	0.00472016	0.00137457	0.00132188	0.0021978	0.000806452	0.00271003	0.000661376	0.00277971	0.000781861	0.00493305	0.000659196	0.00277393	0.000657462	0.000699301	0.00355114	0.00144092	0.000748503	0.000820345	0.000783699	0.00277778	0.00409165	0.00144196	0.00143472	0.00142248	0	0.00162075	0.0022338	0.00142045	0.00230947	0.00259965	0.000766871	0.00312744	0.00148478	0.00340599	0.00274537	0.00222387
	0.481		0.0023	0.0015		0.00260417	0	0.00188917	0.00477164	0.00208189	0.00322165	0.00420168	0.00191939	0.00202293	0.00137457	0.00198282	0	0.00241935	0.00203252	0.00198413	0.00208478	0.00234558	0.000704722	0.00131839	0.00138696	0.00262985	0.0027972	0.000710227	0.00216138	0.00149701	0.00164069	0.0015674	0.00486111	0.000818331	0.0036049	0.00286944	0.00355619	0.00381098	0.00162075	0	0.000710227	0.00615858	0.0017331	0.00153374	0.00234558	0.00519673	0.00476839	0.00137268	0.00296516
	0.511		0.0027	0.0015		0.00347222	0.00429492	0.00440806	0.00408998	0.00138793	0.0064433	0.0035014	0.00511836	0.00606878	0.00137457	0.00330469	0.0043956	0.00403226	0.00135501	0.0026455	0.00208478	0.000781861	0.00140944	0.00197759	0.000693481	0.0052597	0.0020979	0.00284091	0.00288184	0.000748503	0.000820345	0.000783699	0.00277778	0.00490998	0.00288392	0.0035868	0.00213371	0.000762195	0.00486224	0.0022338	0.00497159	0.00461894	0.00606586	0.00306748	0.000781861	0.00074239	0.0013624	0.00343171	0.00296516
	0.541		0.0035	0.0019		0.00434028	0.00429492	0.00503778	0.00136333	0.00624566	0.00386598	0.00560224	0.00127959	0.00539447	0.00274914	0.00528751	0	0.00403226	0.00203252	0.0026455	0.00277971	0.00156372	0.00563777	0.00329598	0.00277393	0.00197239	0.0027972	0.00355114	0.00288184	0.00149701	0.00656276	0.00862069	0.00625	0.00490998	0.00720981	0.00430416	0.00284495	0.00457317	0.00324149	0.000744602	0.00426136	0.00384911	0.0034662	0.00230061	0.00312744	0.00371195	0.00476839	0.00754976	0.00148258
	0.571		0.0052	0.0019		0.00520833	0.00429492	0.00566751	0.00613497	0.00763359	0.00708763	0.0070028	0.00511836	0.00876601	0.00618557	0.00594845	0.00659341	0.00483871	0.00677507	0.00198413	0.0076442	0.00547303	0.00704722	0.00527357	0.00693481	0.00328731	0.00629371	0.00355114	0.00360231	0.00673653	0.00410172	0.0015674	0.00416667	0.00163666	0.00144196	0.0035868	0.00355619	0.00381098	0.00648298	0.00372301	0.000710227	0.00615858	0.00953206	0.00613497	0.00625489	0.00519673	0.00885559	0.00617708	0.00963677
	0.601		0.0075	0.0024		0.00954861	0.00572656	0.0100756	0.0074983	0.00832755	0.00902062	0.00910364	0.0108765	0.0134862	0.00962199	0.00660939	0.00952381	0.00887097	0.00745257	0.00529101	0.00555942	0.0109461	0.00775194	0.00593276	0.00416089	0.00591716	0.00699301	0.00426136	0.00648415	0.00898204	0.00984413	0.00783699	0.00625	0.00900164	0.0129776	0.00502152	0.00640114	0.00609756	0.00810373	0.00595681	0.00426136	0.00923788	0.00693241	0.00690184	0.00938233	0.0081663	0.00749319	0.00754976	0.0074129
	0.631		0.0112	0.003		0.0130208	0.0107373	0.0119647	0.0122699	0.00971548	0.00966495	0.00840336	0.00895713	0.0134862	0.0123711	0.00793126	0.00805861	0.00887097	0.00948509	0.00992063	0.00972898	0.0140735	0.0112755	0.00988794	0.00970874	0.017094	0.0132867	0.0106534	0.00792507	0.010479	0.0114848	0.0101881	0.0104167	0.00981997	0.0108147	0.00860832	0.0142248	0.00990854	0.012966	0.00372301	0.0078125	0.00769823	0.0164645	0.0184049	0.0195465	0.0103935	0.0115804	0.0123542	0.0133432
	0.661		0.0176	0.0038		0.00954861	0.023622	0.0176322	0.0211316	0.0201249	0.0161082	0.0147059	0.0115163	0.019555	0.0164948	0.0171844	0.0197802	0.0185484	0.0203252	0.0238095	0.0125087	0.0195465	0.02537	0.0224127	0.0208044	0.0131492	0.0181818	0.0205966	0.0158501	0.0179641	0.00820345	0.015674	0.0159722	0.0180033	0.0209084	0.010043	0.0170697	0.0144817	0.0178282	0.0156366	0.0142045	0.0161663	0.0233969	0.0214724	0.022674	0.0163326	0.0122616	0.0171585	0.0207561
	0.691		0.0271	0.0049		0.0295139	0.0343593	0.0207809	0.0320382	0.0256766	0.0270619	0.0203081	0.0275112	0.0202293	0.028866	0.0231328	0.0161172	0.0330645	0.0291328	0.026455	0.028492	0.0344019	0.0288936	0.0257086	0.0325936	0.0302433	0.0258741	0.0276989	0.0266571	0.0202096	0.0319934	0.0297806	0.0243056	0.0261866	0.0324441	0.0193687	0.0234708	0.0198171	0.0275527	0.0275503	0.0362216	0.0254042	0.0381282	0.0245399	0.0273651	0.0237565	0.0231608	0.0288264	0.0252039
	0.721		0.0428	0.0061		0.0486111	0.0372226	0.0333753	0.0415815	0.0478834	0.0418814	0.0602241	0.0396673	0.0350641	0.0515464	0.0469266	0.0344322	0.0403226	0.0359079	0.0383598	0.056984	0.0484754	0.0422833	0.0382334	0.0457698	0.04405	0.0454545	0.0433239	0.0425072	0.0366766	0.0508614	0.0384013	0.0451389	0.0409165	0.037491	0.0373027	0.0412518	0.0342988	0.041329	0.0320179	0.0426136	0.0438799	0.0398614	0.0467791	0.0414386	0.0311804	0.0490463	0.0418668	0.0378058
	0.751		0.0635	0.0076		0.0694444	0.0472441	0.0667506	0.0654397	0.0673144	0.0637887	0.070028	0.0742163	0.0593392	0.0639175	0.0621282	0.0703297	0.0653226	0.054878	0.0694444	0.0687978	0.0688038	0.0563777	0.0520765	0.0686546	0.0604865	0.0622378	0.0639205	0.0540346	0.0411677	0.0754717	0.0791536	0.06875	0.0720131	0.0591204	0.0624103	0.0625889	0.0716463	0.0664506	0.0565897	0.0660511	0.0585065	0.0641248	0.0513804	0.061767	0.0593912	0.0592643	0.0679478	0.04596
	0.781		0.079	0.0093		0.0677083	0.067287	0.0837531	0.072938	0.0700902	0.0773196	0.0805322	0.0658989	0.0755226	0.0735395	0.0707204	0.0835165	0.0903226	0.0630081	0.0734127	0.075747	0.0758405	0.0845666	0.0711931	0.0963939	0.0756082	0.0811189	0.0866477	0.0727666	0.0995509	0.0566038	0.072884	0.0833333	0.0859247	0.0865177	0.0559541	0.086771	0.0739329	0.082658	0.0722264	0.0909091	0.0669746	0.0779896	0.0897239	0.084441	0.0720119	0.0613079	0.0734386	0.0637509
	0.811		0.0771	0.0093		0.0685764	0.0737294	0.0686398	0.0845262	0.0714781	0.0599227	0.0770308	0.074856	0.0694538	0.0769759	0.0779907	0.0630037	0.075	0.0779133	0.0806878	0.076442	0.0703675	0.081043	0.0725115	0.0818308	0.0775805	0.0755245	0.0852273	0.0792507	0.0681138	0.0574241	0.0760188	0.0743056	0.0818331	0.0937275	0.0753228	0.0675676	0.0769817	0.0705024	0.076694	0.0795455	0.0638953	0.0736568	0.0782209	0.0727131	0.074239	0.0865123	0.0727522	0.0696812
	0.841		0.0629	0.007		0.0616319	0.0637079	0.0610831	0.060668	0.0707842	0.0618557	0.0651261	0.0665387	0.0606878	0.0632302	0.064772	0.0593407	0.0612903	0.0575881	0.0588624	0.04795	0.0719312	0.0591966	0.0474621	0.0686546	0.0664037	0.0636364	0.0710227	0.0634006	0.0553892	0.050041	0.0619122	0.0638889	0.0703764	0.0526316	0.0559541	0.0611664	0.058689	0.0575365	0.0625465	0.0603693	0.0692841	0.067591	0.0590491	0.0484754	0.0631032	0.0694823	0.0603981	0.0607858
	0.871		0.0458	0.0065		0.0451389	0.0415175	0.0528967	0.0518064	0.0527412	0.0328608	0.0385154	0.0454255	0.0492245	0.043299	0.0436219	0.0410256	0.0354839	0.0386179	0.042328	0.0416956	0.0422205	0.0535588	0.0355966	0.0429958	0.0506246	0.0447552	0.056108	0.0489914	0.0508982	0.0442986	0.0423197	0.0458333	0.0458265	0.0504686	0.0408895	0.0412518	0.0541159	0.0397083	0.0506329	0.0518466	0.0577367	0.0580589	0.0368098	0.0383112	0.0482554	0.0470027	0.0377488	0.0340993
	0.901		0.0309	0.0053		0.0277778	0.0200429	0.0283375	0.0286299	0.0263706	0.0225515	0.0315126	0.0339091	0.0310182	0.0213058	0.0403173	0.0307692	0.0298387	0.0291328	0.0257937	0.0243224	0.03362	0.0281889	0.0210943	0.020111	0.0315582	0.0293706	0.0284091	0.028098	0.0291916	0.0303527	0.023511	0.0305556	0.0294599	0.0295602	0.0329986	0.027027	0.0358232	0.0251216	0.0357409	0.0369318	0.0331024	0.0337955	0.0245399	0.0211102	0.0267261	0.0361035	0.0329444	0.0340993
	0.931		0.019	0.005		0.0121528	0.0100215	0.0138539	0.0184049	0.0145732	0.0167526	0.0189076	0.0179143	0.017532	0.00756014	0.0264375	0.0168498	0.0169355	0.0182927	0.015873	0.0159833	0.0203284	0.0281889	0.0197759	0.0152566	0.0105194	0.0188811	0.0184659	0.0201729	0.0202096	0.0221493	0.0133229	0.025	0.0188216	0.0295602	0.0215208	0.0177809	0.0198171	0.0153971	0.0245719	0.0205966	0.0177059	0.0147314	0.0138037	0.0164191	0.0267261	0.0197548	0.0185312	0.0200148
	0.961		0.0093	0.0029		0.00607639	0.00572656	0.00755668	0.00886162	0.0124913	0.00902062	0.0105042	0.0108765	0.00269724	0.00962199	0.011236	0.0131868	0.0104839	0.00745257	0.0119048	0.00555942	0.00469116	0.0133897	0.0112063	0.00624133	0.0105194	0.0132867	0.0127841	0.00936599	0.010479	0.0139459	0.00470219	0.00902778	0.00654664	0.0129776	0.0071736	0.00711238	0.00762195	0.00486224	0.00893522	0.0120739	0.00461894	0.00779896	0.00843558	0.0132916	0.0126206	0.00953678	0.00892244	0.00889548
	0.991		0.0033	0.0015		0.00347222	0.00286328	0.00125945	0.00408998	0.00485774	0.00257732	0.00210084	0.00575816	0.00269724	0.00137457	0.00330469	0.0021978	0.00483871	0.00338753	0.00198413	0.00208478	0.0039093	0.00140944	0.00329598	0.00693481	0.00591716	0.0041958	0.00568182	0.00432277	0.000748503	0.00246103	0.0039185	0.00486111	0.00490998	0.00144196	0.0035868	0.0056899	0.00152439	0.00162075	0.00297841	0.00568182	0.00461894	0.00433276	0.00230061	0.0039093	0.00593912	0.00476839	0.00205903	0.00222387
	1.021		0.0006	0.0007		0.000868056	0	0	0.000681663	0.00138793	0.00064433	0.00070028	0.00127959	0.00202293	0	0.00132188	0.0014652	0.0016129	0	0	0.000694927	0	0.000704722	0.00131839	0	0	0	0.000710227	0.000720461	0	0.00164069	0	0	0	0.000720981	0.00143472	0	0	0.00243112	0.000744602	0	0	0	0	0.00234558	0	0.0013624	0.000686342	0.00074129
	1.051		0.0001	0.0003		0	0	0.000629723	0.000681663	0.000693963	0	0	0	0	0	0	0	0.000806452	0	0	0	0	0	0	0	0	0	0	0	0	0	0	0	0	0	0	0	0	0	0	0.000710227	0	0.000866551	0	0	0	0.000681199	0	0
	1.081		0	0.0001		0	0	0	0	0	0	0	0	0	0	0	0	0	0	0	0	0	0	0	0	0	0	0	0	0	0	0	0	0	0	0	0	0	0	0	0	0	0	0	0	0	0	0	0
	1.111		0	0		0	0	0	0	0	0	0	0	0	0	0	0	0	0	0	0	0	0	0	0	0	0	0	0	0	0	0	0	0	0	0	0	0	0	0	0	0	0	0	0	0	0	0	0
	1.141		0	0		0	0	0	0	0	0	0	0	0	0	0	0	0	0	0	0	0	0	0	0	0	0	0	0	0	0	0	0	0	0	0	0	0	0	0	0	0	0	0	0	0	0	0	0
	1.171		0	0		0	0	0	0	0	0	0	0	0	0	0	0	0	0	0	0	0	0	0	0	0	0	0	0	0	0	0	0	0	0	0	0	0	0	0	0	0	0	0	0	0	0	0	0
[truncated: 52 more columns]

## Sheet: Fig. 2D
			Normalized histogram for each salt concentration ([NaCl] in M)
	E bin edges		0.1	0.10947	0.11895	0.12842	0.13789	0.14737	0.15684	0.16632	0.17579	0.18526	0.19474	0.20421	0.21368	0.22316	0.23263	0.24211	0.25158	0.26105	0.27053	0.28	0.28947	0.29895	0.30842	0.31789	0.32737	0.33684	0.34632	0.35579	0.36526	0.37474	0.38421	0.39368	0.40316	0.41263	0.42211	0.43158	0.44105	0.45053	0.46	0.46947	0.47895	0.48842	0.49789	0.50737	0.51684	0.52632	0.53579
	-0.0875		0	0	0	0	0	0	0	0	0	0	0	0	0	0	0	0	0	0	0	0	0	0	0	0	0	0	0	0	0	0	0	0	0	0	0	0	0	0	0	0	0	0	0	0	0	0	0
	-0.0625		0	0	0	0	0	0	0	0	0	0	0	0	0	0	0	0	0	0	0	0	0	0	0	0	0	0	0	0	0	0	0	0	0	0	0	0	0	0	0	0	0	0	0	0	0	0	0
	-0.0375		0	0	0	0	0	0	0	0	0	0	0	0	0	0	0	0	0	0	0	0	0	0	0	0	0	0	0	0	0	0	0	0	0	0	0	0	0	0	0	0	0	0	0	0	0	0	0
	-0.0125		0.0012993	0.00145402	0.00186242	0.00100588	0.00103159	0	0	0	0.00106772	0.0013104	0.00104877	0.000250564	0.000933402	0.000625894	0.000664962	0.000242072	0.000654511	0.000680426	0.000303951	0	0.000552364	0.000200965	0	0.000723327	0.000326958	0.000725847	0.000680478	0.000443689	0.000340745	0.000271665	0.000196734	0.000327386	0.000327065	0.000216802	0.000252239	0.000284333	0.000450207	0.000237699	0.000137855	0.00021263	0.000638638	0.000280662	0.00034459	0.000514139	0.000162522	0.00066778	0.000197258
	0.0125		0.0233411	0.0255775	0.0229434	0.0150108	0.0121212	0.00855676	0.00687623	0.00610998	0.0151728	0.0143052	0.0122107	0.00451015	0.0139544	0.0127861	0.0109463	0.00907771	0.00878915	0.00476298	0.00790274	0.00433902	0.00519222	0.00783762	0.00331126	0.00361664	0.00735655	0.0071133	0.00567065	0.00539821	0.0055371	0.00393915	0.00373795	0.00425602	0.00449714	0.00574526	0.00340522	0.00483367	0.00495228	0.00582363	0.00496278	0.00446523	0.00383183	0.00266629	0.0034459	0.00308483	0.0043881	0.00267112	0.00433968
	0.0375		0.0832947	0.0835068	0.073625	0.0679356	0.0435848	0.0330861	0.0348723	0.0414121	0.0522057	0.0478296	0.0403776	0.0253069	0.0459234	0.0360783	0.0345269	0.026991	0.0248714	0.0190519	0.0209726	0.0179346	0.018449	0.0200965	0.0111379	0.0115732	0.0204349	0.0201786	0.0168607	0.0173039	0.0158446	0.0142624	0.0112139	0.0117859	0.0128373	0.0127913	0.0113507	0.0112312	0.0107149	0.0143808	0.00951199	0.0104189	0.00872805	0.00884086	0.00706409	0.00651243	0.00861368	0.00868114	0.0102574
	0.0625		0.163527	0.150326	0.142019	0.128753	0.106125	0.0881346	0.0795678	0.0787508	0.104299	0.0898171	0.072365	0.0561263	0.0835861	0.0685801	0.0658824	0.0634229	0.0517999	0.0344749	0.0398176	0.0376049	0.0391074	0.0325563	0.0319085	0.0303797	0.0402975	0.032155	0.0323605	0.0315758	0.0287929	0.0224124	0.0218375	0.0252087	0.0234669	0.0234146	0.0230798	0.0189082	0.0222402	0.0231757	0.0216432	0.0210504	0.0216072	0.0161381	0.0143005	0.0154242	0.0172274	0.0141903	0.0168656
	0.0875		0.223852	0.209279	0.194801	0.191195	0.166344	0.144894	0.162083	0.148676	0.163641	0.144472	0.129298	0.117013	0.13245	0.1098	0.106547	0.11099	0.0942496	0.0870946	0.0860182	0.075499	0.0686036	0.0641077	0.0608067	0.0611212	0.0778977	0.0638746	0.0550431	0.0604156	0.0468524	0.0521597	0.0438717	0.0414143	0.0421096	0.0462873	0.0456552	0.0371055	0.0393481	0.0415973	0.039013	0.0364661	0.0348057	0.0336795	0.0361819	0.0311911	0.0302292	0.0295492	0.029786
	0.1125		0.210626	0.200291	0.196426	0.207753	0.200129	0.185682	0.201866	0.190088	0.189042	0.172154	0.158139	0.143824	0.160638	0.143419	0.137698	0.142338	0.127723	0.123384	0.120365	0.117443	0.10738	0.107717	0.0869958	0.100904	0.104545	0.0944328	0.0802964	0.086963	0.0782861	0.0749796	0.0786937	0.0818465	0.0701554	0.0731707	0.0615462	0.0679556	0.0637493	0.0604944	0.0569341	0.0610249	0.0632251	0.0582374	0.0541006	0.0526135	0.0520072	0.0505843	0.0485255
	0.1375		0.140696	0.140709	0.139602	0.151965	0.169439	0.1583	0.165029	0.173116	0.154763	0.151024	0.15357	0.149587	0.153871	0.14324	0.143683	0.152142	0.138756	0.13223	0.132827	0.134799	0.124613	0.12701	0.109874	0.114647	0.122854	0.109167	0.106381	0.109221	0.0992418	0.101603	0.10545	0.0965788	0.091251	0.0931165	0.0851305	0.0830253	0.0856294	0.0860471	0.0765095	0.0849458	0.0803619	0.0827954	0.07357	0.0764353	0.0732976	0.0767947	0.0651938
	0.1625		0.0709513	0.0748819	0.0874941	0.0926958	0.105609	0.112094	0.114931	0.10998	0.106491	0.110511	0.112443	0.121022	0.112522	0.118562	0.116471	0.121278	0.122861	0.108868	0.129483	0.116286	0.114118	0.116359	0.101144	0.118264	0.117214	0.110184	0.101694	0.108038	0.0985604	0.0958979	0.0989573	0.0977247	0.0995094	0.101355	0.0981208	0.0874325	0.0940933	0.0947231	0.0831266	0.08973	0.0952634	0.0940219	0.0851137	0.0762639	0.0819113	0.0808013	0.0826511
	0.1875		0.0352668	0.0422987	0.0468379	0.0492881	0.0588008	0.069595	0.0653242	0.0651731	0.0623209	0.0687415	0.0777586	0.0791782	0.0762589	0.0844957	0.0873146	0.0860566	0.0906966	0.0920844	0.0863222	0.0879375	0.0865002	0.0934486	0.0782661	0.0871609	0.0926108	0.0916019	0.0903523	0.0898469	0.0897862	0.0931812	0.094039	0.0910133	0.0919869	0.0856369	0.0823559	0.0882855	0.082568	0.0887806	0.0864351	0.0843079	0.086429	0.0812518	0.079428	0.0745501	0.0859743	0.0759599	0.0730841
	0.2125		0.0177726	0.0213146	0.0275796	0.023909	0.0355899	0.0436395	0.0353635	0.0414121	0.0370329	0.0438438	0.0510151	0.0548735	0.0491903	0.0574481	0.0590281	0.0589446	0.0607761	0.0682694	0.0638298	0.0691351	0.0682722	0.0651125	0.0701385	0.0719711	0.0721759	0.0701894	0.0712233	0.0743918	0.0749638	0.070633	0.0696439	0.0721886	0.0719542	0.0664499	0.0823559	0.0686665	0.0697821	0.0711909	0.0749931	0.069849	0.0775945	0.0719899	0.0756375	0.0688946	0.0609459	0.066778	0.0668705
	0.2375		0.00867749	0.0127226	0.0156522	0.0186475	0.0220503	0.0231033	0.0279961	0.0285132	0.0237145	0.0303576	0.032362	0.0398396	0.0353293	0.0422031	0.0430179	0.0440571	0.0438523	0.0430937	0.0446809	0.0459936	0.050707	0.0440113	0.0565924	0.0513562	0.0500245	0.059084	0.0561016	0.0553132	0.0563932	0.0618039	0.0596105	0.0513996	0.0607522	0.0574526	0.0573843	0.0568666	0.0561858	0.0545519	0.0576234	0.0602807	0.0586482	0.0575358	0.0539283	0.0584404	0.0562327	0.0590985	0.0546405
	0.2625		0.0063109	0.00888933	0.0101442	0.0114516	0.0148291	0.0253851	0.018664	0.0203666	0.0160719	0.0217854	0.0243464	0.0270609	0.0253419	0.0303559	0.0302813	0.0300169	0.0342216	0.0324337	0.0337386	0.0358693	0.040654	0.0389871	0.0373269	0.0347197	0.0399706	0.0450751	0.0396945	0.0451083	0.045319	0.0463189	0.0478064	0.05009	0.0477514	0.0491057	0.0495649	0.0447825	0.0486224	0.0452817	0.0486628	0.0517755	0.0504524	0.0463093	0.0477257	0.0445587	0.0474565	0.0497496	0.0467502
	0.2875		0.0037123	0.00498992	0.00729117	0.00758279	0.012637	0.0171135	0.00933202	0.0108622	0.012082	0.015834	0.0193273	0.0200451	0.017968	0.0244546	0.025422	0.0231179	0.027209	0.0294851	0.0258359	0.0364478	0.0299381	0.0291399	0.025587	0.0282098	0.0322053	0.033389	0.0378043	0.0371219	0.0410597	0.0380331	0.0316742	0.0381404	0.0372036	0.0334959	0.0382142	0.0389537	0.0406087	0.0371999	0.0402537	0.0360408	0.0407664	0.0392927	0.0392833	0.0363325	0.0399805	0.0397329	0.0383667
	0.3125		0.00241299	0.00452728	0.00542875	0.00564841	0.0070922	0.0148317	0.0132613	0.00814664	0.00904749	0.0138684	0.0159563	0.0185417	0.0144677	0.0198051	0.0181074	0.0165819	0.0198223	0.0263098	0.025228	0.0216951	0.0258506	0.0245177	0.0291993	0.0253165	0.0244401	0.0280903	0.0306215	0.0296532	0.0307522	0.0293399	0.0306905	0.0327386	0.0344235	0.0338211	0.0341783	0.0345465	0.0334954	0.0356549	0.0343259	0.0356156	0.0383183	0.0343811	0.0379049	0.0341045	0.0341297	0.0312187	0.0378736
	0.3375		0.00171694	0.00366809	0.00507212	0.00580316	0.0063185	0.00827153	0.00736739	0.00950441	0.00848553	0.00960961	0.0131096	0.0190428	0.0111075	0.014172	0.0169309	0.0129509	0.0178588	0.0206396	0.0173252	0.020538	0.0267344	0.0223071	0.025286	0.0253165	0.0208436	0.0254772	0.0291093	0.0239592	0.0284522	0.0293399	0.0279363	0.0263546	0.03148	0.0303523	0.0305209	0.028149	0.0307942	0.0303066	0.0312931	0.0308314	0.0302288	0.0322762	0.0289456	0.0337618	0.0321794	0.036394	0.0330407
	0.3625		0.000881671	0.00287499	0.00356633	0.00317239	0.00490006	0.00713063	0.00540275	0.01222	0.00747401	0.00966421	0.0113866	0.0120271	0.00947403	0.0122049	0.0137596	0.0148874	0.0161758	0.0204128	0.018845	0.0167776	0.020327	0.0186897	0.0231788	0.0209765	0.0189635	0.0237352	0.0258582	0.0248466	0.0258966	0.0220049	0.0297069	0.0230807	0.0268193	0.0250407	0.028503	0.0263008	0.0295336	0.0265034	0.0312931	0.0271104	0.0268228	0.0269436	0.0317023	0.0296487	0.0295791	0.0253756	0.0325476
	0.3875		0.000881671	0.0027428	0.00317007	0.00255339	0.00477112	0.00855676	0.00638507	0.00610998	0.00522619	0.00808081	0.0104877	0.0102731	0.00877398	0.0124285	0.0114066	0.0129509	0.0123422	0.016557	0.0164134	0.0216951	0.0185594	0.0148714	0.0186635	0.0188065	0.0169201	0.0195253	0.0229094	0.0201878	0.022404	0.0220049	0.0232146	0.0225896	0.0245298	0.0215718	0.0244671	0.0235997	0.0272825	0.0248396	0.0249518	0.0256219	0.0245875	0.0265226	0.0265334	0.0298201	0.0229157	0.0320534	0.0282079
	0.4125		0.000696056	0.00125574	0.00273419	0.00208914	0.00322373	0.00370793	0.00491159	0.00407332	0.00415847	0.00616981	0.0068919	0.0110248	0.00630046	0.00979077	0.0105882	0.00895667	0.0143993	0.0151962	0.0118541	0.0124385	0.0146929	0.0148714	0.0210716	0.0173599	0.0160209	0.0182914	0.0188266	0.0195962	0.0216373	0.0220049	0.0186898	0.0202979	0.0230581	0.0220054	0.0242149	0.0243105	0.0248514	0.0257903	0.0260546	0.0263661	0.0252262	0.024979	0.0261888	0.0255356	0.0318544	0.0255426	0.0288983
	0.4375		0.000696056	0.00142097	0.00210017	0.00139276	0.00335268	0.00484883	0.00442043	0.00475221	0.00443945	0.00540541	0.00711664	0.0120271	0.00616045	0.00876252	0.00936061	0.00714113	0.0109397	0.0129281	0.00911854	0.0144634	0.0132567	0.0148714	0.0192655	0.0119349	0.0134053	0.0166219	0.0179949	0.0189307	0.0203595	0.0199674	0.0206571	0.0183336	0.0220769	0.0244986	0.0215664	0.0251635	0.0234108	0.0216306	0.0224704	0.0231767	0.022033	0.024979	0.0218815	0.0251928	0.0235657	0.0232053	0.026334
	0.4625		0.000278422	0.0012227	0.00178317	0.00185701	0.00373952	0.00570451	0.00442043	0.00746775	0.00269739	0.00507781	0.00636752	0.0090203	0.00420031	0.00751073	0.00782609	0.0073832	0.0109397	0.0140621	0.012766	0.0141741	0.012373	0.0140675	0.0165563	0.0141049	0.0120157	0.015388	0.0167095	0.0172299	0.0177187	0.0171149	0.0175093	0.0158782	0.0180703	0.0173442	0.0186657	0.0206142	0.0213398	0.0203233	0.0234353	0.0201999	0.0222459	0.0206287	0.0225706	0.0243359	0.0222656	0.0223706	0.0253477
	0.4875		0.000556845	0.000991375	0.00166429	0.00139276	0.00232108	0.00570451	0.00196464	0.00610998	0.00337173	0.003276	0.00629261	0.0082686	0.00550707	0.00590129	0.0083376	0.00653595	0.00794764	0.0102064	0.0133739	0.0112815	0.012373	0.0136656	0.0174594	0.0137432	0.01316	0.0135008	0.0167095	0.0160467	0.0155039	0.0152133	0.0169191	0.0198068	0.0181521	0.0199458	0.019044	0.0207563	0.0202593	0.0178274	0.0221947	0.0193494	0.0211815	0.0210497	0.0227429	0.0238218	0.0222656	0.024374	0.0245586
	0.5125		0.00037123	0.000958329	0.00150579	0.00147013	0.00206319	0.00285225	0.00294695	0.00475221	0.00280978	0.0033852	0.00486928	0.00676522	0.00368694	0.00585658	0.00542199	0.00629388	0.00748013	0.00907235	0.00911854	0.00896731	0.012152	0.0118569	0.0165563	0.0137432	0.0107079	0.013283	0.0147437	0.0136064	0.0166965	0.0177941	0.0133779	0.0180062	0.0180703	0.015935	0.0171522	0.0208985	0.0203494	0.0200856	0.0173697	0.0205188	0.0192656	0.0192254	0.0223983	0.0267352	0.0198277	0.021202	0.0227833
	0.5375		0.00037123	0.000660917	0.00126803	0.00100588	0.00219213	0.00570451	0.00147348	0.00339443	0.00207924	0.0033306	0.00531875	0.00701579	0.00284688	0.00491774	0.00629156	0.00532559	0.00850865	0.0102064	0.00729483	0.00925658	0.0114892	0.0134646	0.012643	0.0159132	0.0103809	0.0129201	0.0143656	0.0133107	0.0159298	0.0139908	0.0143616	0.0183336	0.0158626	0.0155014	0.0169	0.019619	0.0188187	0.0191348	0.0159912	0.0203062	0.0183076	0.020769	0.0236044	0.0210797	0.0232407	0.0237062	0.0237696
	0.5625		0.000417633	0.0007931	0.000990648	0.00108326	0.00206319	0.00199658	0.00491159	0.00407332	0.00174206	0.0032214	0.00412016	0.00626409	0.00392029	0.00612482	0.0057289	0.00556766	0.00663862	0.00861873	0.00942249	0.0127278	0.0124834	0.00783762	0.0150512	0.0133816	0.0100539	0.0114684	0.0114925	0.0122754	0.0166113	0.0148058	0.0153453	0.0148961	0.0143091	0.0173442	0.0162694	0.0180552	0.0175581	0.0210364	0.0187483	0.0178609	0.0192656	0.0200674	0.0201585	0.0197087	0.0211279	0.0247078	0.0198244
	0.5875		0.00037123	0.000330458	0.000752893	0.00085113	0.00167634	0.00399315	0.00147348	0.00135777	0.00241641	0.0029484	0.00456963	0.00501128	0.00340692	0.00456009	0.00547315	0.00459937	0.00673212	0.00929916	0.00851064	0.00781024	0.00983208	0.0120579	0.0177604	0.0119349	0.00989047	0.00958119	0.0118706	0.011388	0.0153335	0.0149416	0.015542	0.0166967	0.0152085	0.0171274	0.0152604	0.0164913	0.0171079	0.0174709	0.0188861	0.0171167	0.0173497	0.0193657	0.0199862	0.0215938	0.0209654	0.0218698	0.0209094
	0.6125		0.000232019	0.000727008	0.00118878	0.00154751	0.000902643	0.00256703	0.00196464	0.00271555	0.00162967	0.0029484	0.00434489	0.00501128	0.00275354	0.00308476	0.00434783	0.00496248	0.00832165	0.00929916	0.00699088	0.00607463	0.00939019	0.00904341	0.0144491	0.00723327	0.00997221	0.0110329	0.0149705	0.0103527	0.012352	0.0160283	0.0163289	0.0155508	0.0161897	0.0134417	0.0152604	0.015354	0.015217	0.0177086	0.0183347	0.0141399	0.0158595	0.0214707	0.0198139	0.023479	0.0227531	0.0188648	0.0203176
	0.6375		0.000139211	0.00039655	0.000634015	0.000464253	0.000902643	0.00142613	0.00491159	0.00135777	0.00168587	0.00273	0.00284666	0.00526184	0.00289355	0.00339771	0.00327366	0.00375212	0.00486209	0.00680426	0.00851064	0.00781024	0.00983208	0.0106511	0.0144491	0.0104882	0.00776524	0.00914568	0.0120218	0.011462	0.0125224	0.0120891	0.0139681	0.0139139	0.0128373	0.0140921	0.0153866	0.0172022	0.0175581	0.0147373	0.0176454	0.0177546	0.0170303	0.019506	0.0189524	0.0193659	0.022103	0.0208681	0.0211066
	0.6625		0.000139211	0.00039655	0.000752893	0.00085113	0.00167634	0.00256703	0.00196464	0.00271555	0.0012363	0.002457	0.00337104	0.00300677	0.00191347	0.00295064	0.00327366	0.0043573	0.00486209	0.00725788	0.00668693	0.00838878	0.00972161	0.011254	0.0114389	0.00723327	0.00678437	0.00689555	0.0120218	0.00894772	0.0104779	0.0123608	0.0116073	0.0163693	0.0123467	0.0143089	0.0141254	0.0173443	0.0146768	0.0147373	0.0195754	0.017223	0.0127728	0.0171204	0.0175741	0.0191945	0.0203153	0.0220367	0.0222902
	0.6875		0.000139211	0.000198275	0.000554763	0.000541628	0.00167634	0.00285225	0.0024558	0.00271555	0.000393369	0.0020202	0.00307139	0.00375846	0.00163345	0.00214592	0.0029156	0.00326797	0.00504909	0.00635065	0.00607903	0.00607463	0.00729121	0.00924437	0.012643	0.0101266	0.00727481	0.00921826	0.00998034	0.00835613	0.00979641	0.0122249	0.0127877	0.0111311	0.0125102	0.0140921	0.0133686	0.0174865	0.013056	0.011885	0.0147505	0.015841	0.0126663	0.0144541	0.0141282	0.0203942	0.0170648	0.0176962	0.0188381
	0.7125		9.28074e-05	0.000264367	0.000317007	0.000541628	0.000773694	0.0022818	0.00147348	0.00203666	0.00146108	0.0020202	0.00224736	0.00726635	0.000886732	0.00165415	0.00179028	0.00229969	0.00317906	0.00793831	0.00516717	0.00665317	0.00662837	0.00984727	0.00872968	0.0122966	0.00482263	0.00595195	0.00778769	0.00613769	0.00937047	0.00882912	0.0110171	0.00998527	0.00956664	0.0106233	0.0122336	0.0135058	0.0115253	0.0117661	0.0128205	0.0124389	0.0118148	0.0123491	0.0165403	0.0140531	0.0156021	0.0135225	0.0185423
	0.7375		9.28074e-05	0.000165229	7.92519e-05	7.73754e-05	0.00103159	0.00142613	0.00147348	0.00135777	0.000786738	0.000273	0.0012735	0.00375846	0.000840062	0.00143062	0.00153453	0.00108932	0.00299205	0.00430937	0.00516717	0.00665317	0.00397702	0.0062299	0.00872968	0.0130199	0.00351479	0.00435508	0.00619991	0.00458478	0.00587784	0.00774246	0.00767263	0.00736618	0.00801308	0.00888889	0.00920671	0.0100938	0.00954439	0.00998336	0.00992556	0.00946205	0.00777009	0.00940219	0.0115438	0.0164524	0.0139769	0.0130217	0.0133149
	0.7625		0	0.000132183	3.96259e-05	0.000154751	0.000257898	0.0011409	0.00196464	0.000678887	0.000449564	0.000273	0.00112368	0.00200451	0.000466701	0.000491774	0.000818414	0.00121036	0.00177653	0.00408256	0.00243161	0.00202488	0.0036456	0.00502412	0.0102348	0.0079566	0.00155305	0.00370182	0.00476334	0.00362346	0.00468524	0.00692747	0.00609876	0.0045834	0.00547833	0.00639566	0.00592761	0.00853	0.00720331	0.00534823	0.00813344	0.00765469	0.00574774	0.00884086	0.0118884	0.0092545	0.00926377	0.00934891	0.00986291
	0.7875		0	3.30458e-05	7.92519e-05	0.000154751	0.000515796	0.00142613	0.00147348	0	0.000168587	0.0004368	0.00074912	0.00175395	0.000280021	0.00026824	0.000613811	0.00060518	0.00121552	0.00158766	0.00334347	0.00260341	0.00287229	0.00442122	0.00541842	0.00759494	0.00212522	0.00246788	0.00340239	0.00214449	0.00212965	0.00366748	0.00432815	0.0045834	0.00253475	0.00390244	0.00403582	0.0063975	0.00360166	0.00487283	0.00482492	0.00457155	0.00425758	0.00463093	0.00827016	0.00771208	0.00633837	0.00784641	0.00631226
	0.8125		4.64037e-05	0	0	0	0.000128949	0.000285225	0	0	0.000112391	0.0003822	7.4912e-05	0.00200451	0.000280021	0.000357654	0.000204604	0.000363108	0.000654511	0.00158766	0.00151976	0.000578536	0.00143615	0.00160772	0.00301023	0.00253165	0.00106261	0.00108877	0.001739	0.000887377	0.00178891	0.00271665	0.00236081	0.00441971	0.00245298	0.00205962	0.00315298	0.00326983	0.00207095	0.00225814	0.00385994	0.00233893	0.00266099	0.00308729	0.00258442	0.00342759	0.0043881	0.00400668	0.00325476
	0.8375		4.64037e-05	0	3.96259e-05	7.73754e-05	0	0.000855676	0.000982318	0	5.61956e-05	0.000273	0.000149824	0.000501128	0.00014001	4.47067e-05	0.000358056	0.000242072	0.000374007	0.000453618	0.00121581	0.00115707	0.000552364	0.00120579	0.00150512	0.00216998	0.000163479	0.000653263	0.00105852	0.000813429	0.00153335	0.00149416	0.00157387	0.00147324	0.000899428	0.00162602	0.00151343	0.0021325	0.000810373	0.00154504	0.00124069	0.00223262	0.00138371	0.00210497	0.00189524	0.00325621	0.00341297	0.00267112	0.0023671
	0.8625		4.64037e-05	0	0	0	0	0	0	0	0.000112391	0.0001092	0	0.00125282	0	4.47067e-05	5.11509e-05	0	9.35016e-05	0.000226809	0.000607903	0.000578536	0.000110473	0.00100482	0.00240819	0.00108499	0.000245218	0.000362924	0.000529261	0.000147896	0.000851861	0.00135833	0.000786937	0.000818465	0.000981194	0.00097561	0.000630597	0.00113733	0.00063029	0.000237699	0.00165426	0.00116947	0.000532198	0.00126298	0.000861475	0.000856898	0.000975134	0.0015025	0.00108492
	0.8875		0	0	0	7.73754e-05	0.000128949	0	0.000491159	0	5.61956e-05	0	0	0.000250564	9.33402e-05	4.47067e-05	5.11509e-05	0	0.000280505	0	0.000607903	0.000289268	0.000220946	0.000602894	0.000602047	0.000361664	0	0	0	0.000221844	8.51861e-05	0.000135833	0.000590203	0.000491079	0	0.000433604	0	0.0004265	0.000180083	0.000594248	0.000413565	0.000318945	0.000319319	0.000841987	0.00068918	0.00119966	0.000812612	0.00066778	0.000394516
	0.9125		4.64037e-05	0	0	0	0	0	0	0	0	0	0	0.000250564	0	0	5.11509e-05	0	9.35016e-05	0.000226809	0	0	0.000110473	0.000200965	0	0.000361664	0	0	0	0.000147896	8.51861e-05	0.000271665	0.000196734	0.000163693	0.000163532	0.000108401	0	0	0	0.00011885	0	0.000106315	0	0.000280662	0.000172295	0.000685518	0.000162522	0.000166945	0.000394516
	0.9375		0	0	0	0	0	0	0	0	0	5.46001e-05	0	0	0	0	0	0	0	0	0.000303951	0	0	0	0	0	0	0	0.000151217	0	0.000170372	0	0	0	8.17661e-05	0.000108401	0	0.000284333	9.00414e-05	0	0	0	0	0.000420994	0	0	0.000162522	0.000166945	9.86291e-05
	0.9625		0	0	0	0	0	0	0	0	0	0	0	0	0	0	0	0	0	0.000453618	0	0	0	0	0.000301023	0	0	0	0	0	0	0.000135833	0	0	8.17661e-05	0	0	0	0	0.00011885	0	0.000106315	0	0	0.000172295	0.000514139	0.000325045	0	9.86291e-05
	0.9875		0	0	0	0	0	0	0	0	0	0	0	0	0	0	0	0	0	0	0	0	0	0	0	0	0	7.25847e-05	0	0	0	0	0	0.000163693	0	0.000108401	0	0	0	0	0	0	0	0	0.000172295	0	0	0	9.86291e-05
	1.0125		0	0	0	0	0	0.000285225	0	0	0	0	0	0	0	0	0	0	0	0	0	0	0	0	0	0.000361664	0	0	0	0	0	0	0	0	0	0.000108401	0	0	9.00414e-05	0	0	0	0	0	0	0	0	0.00033389	0
	1.0375		0	0	0	0	0	0	0	0	0	0	0	0	0	0	0	0	0	0	0	0	0	0	0.000301023	0	0	0	0	0	0	0	0	0	0	0	0	0	0	0	0	0	0	0	0	0	0	0	0
	1.0625		0	0	0	0	0	0	0	0	0	0	0	0	0	0	0	0	0	0	0	0	0	0	0	0	0	0	0	0	0	0	0	0	0	0	0	0	0	0	0	0	0	0	0	0	0	0	0
	1.0875		0	0	0	0	0	0	0	0	0	0	0	0	0	0	0	0	0	0	0	0	0	0	0	0	0	0	0	0	0	0	0	0	0	0	0	0	0	0	0	0	0	0	0	0	0	0	0
	1.1125		0	0	0	0	0	0	0	0	0	0	0	0	0	0	0	0	0	0	0	0	0	0	0	0	0	0	0	0	0	0	0	0	0	0	0	0	0	0	0	0	0	0	0	0	0	0	0
[truncated: 49 more columns]

## Sheet: Fig. 2E
	Data			Fit
	E bin edges	Normalized histogram for [NaCl]=782mM		E bin edges	Amplitude low FRET population	Amplitude high FRET population	Amplitude dynamic population
	-0.0875	0		-0.0875	0	0.0004	0
	-0.0625	0		-0.0865	0	0.0004	0
	-0.0375	0		-0.0855	0	0.0004	0
	-0.0125	0.0003		-0.0845	0	0.0004	0
	0.0125	0.0046		-0.0835	0	0.0004	0
	0.0375	0.0103		-0.0825	0	0.0004	0
	0.0625	0.0143		-0.0815	0	0.0004	0
	0.0875	0.0187		-0.0805	0	0.0004	0
	0.1125	0.0294		-0.0795	0	0.0004	0
	0.1375	0.0392		-0.0785	0	0.0004	0
	0.1625	0.0516		-0.0775	0	0.0004	0
	0.1875	0.0606		-0.0765	0	0.0004	0
	0.2125	0.0592		-0.0755	0	0.0005	0
	0.2375	0.055		-0.0745	0	0.0005	0
	0.2625	0.0467		-0.0735	0	0.0005	0
	0.2875	0.0403		-0.0725	0	0.0005	0
	0.3125	0.0331		-0.0715	0	0.0005	0
	0.3375	0.031		-0.0705	0	0.0005	0
	0.3625	0.0297		-0.0695	0	0.0005	0
	0.3875	0.0267		-0.0685	0	0.0005	0
	0.4125	0.0277		-0.0675	0	0.0005	0
	0.4375	0.0258		-0.0665	0	0.0005	0
	0.4625	0.0258		-0.0655	0	0.0005	0
	0.4875	0.0254		-0.0645	0	0.0005	0
	0.5125	0.026		-0.0635	0	0.0005	0
	0.5375	0.0288		-0.0625	0	0.0006	0
	0.5625	0.0297		-0.0615	0	0.0006	0
	0.5875	0.0278		-0.0605	0	0.0006	0
	0.6125	0.032		-0.0595	0	0.0006	0
	0.6375	0.0337		-0.0585	0	0.0006	0
	0.6625	0.0362		-0.0575	0	0.0006	0
	0.6875	0.0312		-0.0565	0	0.0006	0
	0.7125	0.0285		-0.0555	0	0.0006	0
	0.7375	0.0234		-0.0545	0.0001	0.0006	0
	0.7625	0.0167		-0.0535	0.0001	0.0006	0
	0.7875	0.0132		-0.0525	0.0001	0.0007	0
	0.8125	0.0075		-0.0515	0.0001	0.0007	0
	0.8375	0.0055		-0.0505	0.0001	0.0007	0
	0.8625	0.0026		-0.0495	0.0001	0.0007	0
	0.8875	0.0008		-0.0485	0.0001	0.0007	0
	0.9125	0.0006		-0.0475	0.0001	0.0007	0
	0.9375	0.0003		-0.0465	0.0001	0.0007	0
	0.9625	0		-0.0455	0.0001	0.0007	0
	0.9875	0.0002		-0.0445	0.0001	0.0007	0
	1.0125	0		-0.0435	0.0001	0.0007	0
	1.0375	0		-0.0425	0.0001	0.0008	0
	1.0625	0		-0.0415	0.0001	0.0008	0
	1.0875	0.0001		-0.0405	0.0001	0.0008	0
	1.1125	0		-0.0395	0.0001	0.0008	0
				-0.0385	0.0001	0.0008	0
				-0.0375	0.0001	0.0008	0
				-0.0365	0.0001	0.0008	0
				-0.0355	0.0001	0.0008	0
				-0.0345	0.0001	0.0008	0
				-0.0335	0.0001	0.0009	0
				-0.0325	0.0002	0.0009	0
				-0.0315	0.0002	0.0009	0
				-0.0305	0.0002	0.0009	0
				-0.0295	0.0002	0.0009	0
				-0.0285	0.0002	0.0009	0
				-0.0275	0.0002	0.0009	0
				-0.0265	0.0002	0.001	0
				-0.0255	0.0002	0.001	0
				-0.0245	0.0002	0.001	0
				-0.0235	0.0002	0.001	0
				-0.0225	0.0002	0.001	0
				-0.0215	0.0003	0.001	0
				-0.0205	0.0003	0.001	0
				-0.0195	0.0003	0.0011	0
				-0.0185	0.0003	0.0011	0
				-0.0175	0.0003	0.0011	0
				-0.0165	0.0003	0.0011	0
				-0.0155	0.0003	0.0011	0
				-0.0145	0.0003	0.0011	0
				-0.0135	0.0004	0.0011	0
				-0.0125	0.0004	0.0012	0
				-0.0115	0.0004	0.0012	0
				-0.0105	0.0004	0.0012	0
				-0.0095	0.0004	0.0012	0
				-0.0085	0.0004	0.0012	0
				-0.0075	0.0005	0.0012	0
				-0.0065	0.0005	0.0013	0
				-0.0055	0.0005	0.0013	0
				-0.0045	0.0005	0.0013	0
				-0.0035	0.0006	0.0013	0
				-0.0025	0.0006	0.0013	0
				-0.0015	0.0006	0.0014	0
				-0.0005	0.0006	0.0014	0
				0.0005	0.0007	0.0014	0
				0.0015	0.0007	0.0014	0
				0.0025	0.0007	0.0014	0
				0.0035	0.0007	0.0014	0
				0.0045	0.0008	0.0015	0
				0.0055	0.0008	0.0015	0
				0.0065	0.0008	0.0015	0
				0.0075	0.0009	0.0015	0
				0.0085	0.0009	0.0015	0
				0.0095	0.0009	0.0016	0
				0.0105	0.001	0.0016	0
				0.0115	0.001	0.0016	0
				0.0125	0.0011	0.0016	0
				0.0135	0.0011	0.0017	0
				0.0145	0.0012	0.0017	0
				0.0155	0.0012	0.0017	0
				0.0165	0.0012	0.0017	0
				0.0175	0.0013	0.0017	0
				0.0185	0.0013	0.0018	0
				0.0195	0.0014	0.0018	0
				0.0205	0.0014	0.0018	0
				0.0215	0.0015	0.0018	0
				0.0225	0.0016	0.0019	0
				0.0235	0.0016	0.0019	0
				0.0245	0.0017	0.0019	0
				0.0255	0.0017	0.0019	0
				0.0265	0.0018	0.002	0
				0.0275	0.0019	0.002	0
				0.0285	0.0019	0.002	0
				0.0295	0.002	0.002	0
				0.0305	0.0021	0.0021	0
				0.0315	0.0022	0.0021	0
				0.0325	0.0022	0.0021	0
				0.0335	0.0023	0.0021	0
				0.0345	0.0024	0.0022	0
				0.0355	0.0025	0.0022	0
				0.0365	0.0026	0.0022	0
				0.0375	0.0026	0.0022	0
				0.0385	0.0027	0.0023	0
				0.0395	0.0028	0.0023	0
				0.0405	0.0029	0.0023	0
				0.0415	0.003	0.0024	0
				0.0425	0.0031	0.0024	0
				0.0435	0.0032	0.0024	0
				0.0445	0.0033	0.0024	0
				0.0455	0.0034	0.0025	0
				0.0465	0.0036	0.0025	0
				0.0475	0.0037	0.0025	0
				0.0485	0.0038	0.0026	0
				0.0495	0.0039	0.0026	0
				0.0505	0.004	0.0026	0
				0.0515	0.0042	0.0027	0
				0.0525	0.0043	0.0027	0
				0.0535	0.0044	0.0027	0
				0.0545	0.0046	0.0028	0
				0.0555	0.0047	0.0028	0
				0.0565	0.0049	0.0028	0
				0.0575	0.005	0.0028	0
				0.0585	0.0052	0.0029	0
				0.0595	0.0053	0.0029	0
				0.0605	0.0055	0.003	0
				0.0615	0.0056	0.003	0
				0.0625	0.0058	0.003	0
				0.0635	0.006	0.0031	0
				0.0645	0.0061	0.0031	0
				0.0655	0.0063	0.0031	0
				0.0665	0.0065	0.0032	0
				0.0675	0.0067	0.0032	0
				0.0685	0.0069	0.0032	0
				0.0695	0.0071	0.0033	0
				0.0705	0.0073	0.0033	0
				0.0715	0.0075	0.0033	0
				0.0725	0.0077	0.0034	0
				0.0735	0.0079	0.0034	0
				0.0745	0.0081	0.0035	0
				0.0755	0.0083	0.0035	0
				0.0765	0.0085	0.0035	0
				0.0775	0.0088	0.0036	0
				0.0785	0.009	0.0036	0
				0.0795	0.0092	0.0037	0
				0.0805	0.0095	0.0037	0
				0.0815	0.0097	0.0037	0
				0.0825	0.01	0.0038	0
				0.0835	0.0102	0.0038	0
				0.0845	0.0105	0.0039	0
				0.0855	0.0107	0.0039	0
				0.0865	0.011	0.004	0
				0.0875	0.0112	0.004	0
				0.0885	0.0115	0.004	0
				0.0895	0.0118	0.0041	0
				0.0905	0.0121	0.0041	0
				0.0915	0.0124	0.0042	0
				0.0925	0.0126	0.0042	0
				0.0935	0.0129	0.0043	0
				0.0945	0.0132	0.0043	0
				0.0955	0.0135	0.0044	0
				0.0965	0.0138	0.0044	0
				0.0975	0.0142	0.0044	0
				0.0985	0.0145	0.0045	0
				0.0995	0.0148	0.0045	0
				0.1005	0.0151	0.0046	0
				0.1015	0.0154	0.0046	0
				0.1025	0.0158	0.0047	0
				0.1035	0.0161	0.0047	0
				0.1045	0.0164	0.0048	0
				0.1055	0.0168	0.0048	0
				0.1065	0.0171	0.0049	0
				0.1075	0.0175	0.0049	0
				0.1085	0.0178	0.005	0
				0.1095	0.0182	0.005	0
				0.1105	0.0185	0.0051	0
				0.1115	0.0189	0.0051	0
				0.1125	0.0192	0.0052	0
				0.1135	0.0196	0.0052	0
				0.1145	0.02	0.0053	0
				0.1155	0.0204	0.0053	0
				0.1165	0.0207	0.0054	0
				0.1175	0.0211	0.0054	0
				0.1185	0.0215	0.0055	0
				0.1195	0.0219	0.0056	0
				0.1205	0.0223	0.0056	0
				0.1215	0.0226	0.0057	0
				0.1225	0.023	0.0057	0
				0.1235	0.0234	0.0058	0
				0.1245	0.0238	0.0058	0
				0.1255	0.0242	0.0059	0
				0.1265	0.0246	0.0059	0
				0.1275	0.025	0.006	0
				0.1285	0.0254	0.0061	0
				0.1295	0.0258	0.0061	0
				0.1305	0.0262	0.0062	0
				0.1315	0.0266	0.0062	0
				0.1325	0.027	0.0063	0
				0.1335	0.0274	0.0064	0
				0.1345	0.0278	0.0064	0
				0.1355	0.0282	0.0065	0
				0.1365	0.0287	0.0065	0
				0.1375	0.0291	0.0066	0
				0.1385	0.0295	0.0067	0
				0.1395	0.0299	0.0067	0
				0.1405	0.0303	0.0068	0
				0.1415	0.0307	0.0068	0
				0.1425	0.0311	0.0069	0
				0.1435	0.0315	0.007	0
				0.1445	0.0319	0.007	0
				0.1455	0.0323	0.0071	0
				0.1465	0.0327	0.0072	0
				0.1475	0.0331	0.0072	0
				0.1485	0.0335	0.0073	0
				0.1495	0.0339	0.0074	0
				0.1505	0.0343	0.0074	0
				0.1515	0.0347	0.0075	0
				0.1525	0.0351	0.0075	0
				0.1535	0.0354	0.0076	0
				0.1545	0.0358	0.0077	0
				0.1555	0.0362	0.0077	0
				0.1565	0.0366	0.0078	0
				0.1575	0.037	0.0079	0
				0.1585	0.0373	0.008	0
				0.1595	0.0377	0.008	0
				0.1605	0.038	0.0081	0
				0.1615	0.0384	0.0082	0
				0.1625	0.0388	0.0082	0
				0.1635	0.0391	0.0083	0
				0.1645	0.0394	0.0084	0
				0.1655	0.0398	0.0084	0
				0.1665	0.0401	0.0085	0
				0.1675	0.0404	0.0086	0
				0.1685	0.0408	0.0087	0
				0.1695	0.0411	0.0087	0
				0.1705	0.0414	0.0088	0
				0.1715	0.0417	0.0089	0
				0.1725	0.042	0.0089	0
				0.1735	0.0423	0.009	0
				0.1745	0.0426	0.0091	0
				0.1755	0.0429	0.0092	0
				0.1765	0.0431	0.0092	0
				0.1775	0.0434	0.0093	0
				0.1785	0.0437	0.0094	0
				0.1795	0.0439	0.0095	0
				0.1805	0.0441	0.0095	0
				0.1815	0.0444	0.0096	0
				0.1825	0.0446	0.0097	0
				0.1835	0.0448	0.0098	0
				0.1845	0.045	0.0098	0
				0.1855	0.0452	0.0099	0
				0.1865	0.0454	0.01	0
				0.1875	0.0456	0.0101	0
				0.1885	0.0458	0.0102	0
				0.1895	0.046	0.0102	0
				0.1905	0.0462	0.0103	0
				0.1915	0.0463	0.0104	0
				0.1925	0.0465	0.0105	0
				0.1935	0.0466	0.0105	0
				0.1945	0.0467	0.0106	0
				0.1955	0.0468	0.0107	0
				0.1965	0.0469	0.0108	0
				0.1975	0.047	0.0109	0
				0.1985	0.0471	0.0109	0
				0.1995	0.0472	0.011	0
				0.2005	0.0473	0.0111	0
				0.2015	0.0474	0.0112	0
				0.2025	0.0474	0.0113	0
				0.2035	0.0475	0.0113	0
				0.2045	0.0475	0.0114	0
				0.2055	0.0475	0.0115	0
				0.2065	0.0475	0.0116	0
				0.2075	0.0475	0.0117	0
				0.2085	0.0475	0.0118	0
				0.2095	0.0475	0.0118	0
				0.2105	0.0475	0.0119	0
				0.2115	0.0475	0.012	0
				0.2125	0.0474	0.0121	0
				0.2135	0.0474	0.0122	0
				0.2145	0.0473	0.0123	0
				0.2155	0.0473	0.0123	0
				0.2165	0.0472	0.0124	0
				0.2175	0.0471	0.0125	0
				0.2185	0.047	0.0126	0
				0.2195	0.0469	0.0127	0
				0.2205	0.0468	0.0128	0
				0.2215	0.0467	0.0129	0
				0.2225	0.0465	0.0129	0
				0.2235	0.0464	0.013	0
				0.2245	0.0462	0.0131	0
				0.2255	0.0461	0.0132	0
				0.2265	0.0459	0.0133	0
				0.2275	0.0457	0.0134	0
				0.2285	0.0456	0.0135	0
				0.2295	0.0454	0.0135	0
				0.2305	0.0452	0.0136	0
				0.2315	0.045	0.0137	0
				0.2325	0.0447	0.0138	0
				0.2335	0.0445	0.0139	0
				0.2345	0.0443	0.014	0
				0.2355	0.044	0.0141	0
				0.2365	0.0438	0.0142	0
				0.2375	0.0435	0.0142	0
				0.2385	0.0433	0.0143	0
				0.2395	0.043	0.0144	0
				0.2405	0.0427	0.0145	0
				0.2415	0.0425	0.0146	0
				0.2425	0.0422	0.0147	0
				0.2435	0.0419	0.0148	0
				0.2445	0.0416	0.0149	0
				0.2455	0.0413	0.0149	0
				0.2465	0.041	0.015	0
				0.2475	0.0406	0.0151	0
				0.2485	0.0403	0.0152	0
				0.2495	0.04	0.0153	0
				0.2505	0.0396	0.0154	0
				0.2515	0.0393	0.0155	0
				0.2525	0.039	0.0156	0
				0.2535	0.0386	0.0157	0
				0.2545	0.0383	0.0157	0
				0.2555	0.0379	0.0158	0
				0.2565	0.0375	0.0159	0
				0.2575	0.0372	0.016	0
				0.2585	0.0368	0.0161	0
				0.2595	0.0364	0.0162	0
				0.2605	0.0361	0.0163	0
				0.2615	0.0357	0.0164	0
				0.2625	0.0353	0.0164	0
				0.2635	0.0349	0.0165	0
				0.2645	0.0345	0.0166	0
				0.2655	0.0341	0.0167	0
				0.2665	0.0337	0.0168	0
				0.2675	0.0333	0.0169	0
				0.2685	0.0329	0.017	0
				0.2695	0.0325	0.0171	0
				0.2705	0.0321	0.0172	0
				0.2715	0.0317	0.0172	0
				0.2725	0.0313	0.0173	0
				0.2735	0.0309	0.0174	0
				0.2745	0.0305	0.0175	0
				0.2755	0.0301	0.0176	0
				0.2765	0.0297	0.0177	0
				0.2775	0.0293	0.0178	0
				0.2785	0.0289	0.0179	0
				0.2795	0.0285	0.0179	0
				0.2805	0.0281	0.018	0
				0.2815	0.0277	0.0181	0
				0.2825	0.0273	0.0182	0
				0.2835	0.0269	0.0183	0
				0.2845	0.0265	0.0184	0
				0.2855	0.0261	0.0185	0
				0.2865	0.0257	0.0185	0
				0.2875	0.0252	0.0186	0
				0.2885	0.0248	0.0187	0
				0.2895	0.0245	0.0188	0
				0.2905	0.0241	0.0189	0
				0.2915	0.0237	0.019	0
				0.2925	0.0233	0.0191	0
				0.2935	0.0229	0.0191	0
				0.2945	0.0225	0.0192	0
				0.2955	0.0221	0.0193	0
				0.2965	0.0217	0.0194	0
				0.2975	0.0213	0.0195	0
				0.2985	0.0209	0.0196	0
				0.2995	0.0206	0.0196	0
				0.3005	0.0202	0.0197	0
				0.3015	0.0198	0.0198	0
				0.3025	0.0195	0.0199	0
				0.3035	0.0191	0.02	0
				0.3045	0.0187	0.0201	0
				0.3055	0.0184	0.0201	0
				0.3065	0.018	0.0202	0
				0.3075	0.0177	0.0203	0
				0.3085	0.0173	0.0204	0
				0.3095	0.017	0.0205	0
				0.3105	0.0166	0.0205	0
				0.3115	0.0163	0.0206	0
				0.3125	0.016	0.0207	0
				0.3135	0.0156	0.0208	0
				0.3145	0.0153	0.0209	0
				0.3155	0.015	0.0209	0
				0.3165	0.0147	0.021	0
				0.3175	0.0143	0.0211	0
				0.3185	0.014	0.0212	0
				0.3195	0.0137	0.0212	0
				0.3205	0.0134	0.0213	0
				0.3215	0.0131	0.0214	0
				0.3225	0.0128	0.0215	0
				0.3235	0.0125	0.0216	0
				0.3245	0.0122	0.0216	0
				0.3255	0.012	0.0217	0
				0.3265	0.0117	0.0218	0
				0.3275	0.0114	0.0218	0
				0.3285	0.0111	0.0219	0
				0.3295	0.0109	0.022	0
				0.3305	0.0106	0.0221	0
				0.3315	0.0104	0.0221	0
				0.3325	0.0101	0.0222	0
				0.3335	0.0099	0.0223	0
				0.3345	0.0096	0.0224	0
				0.3355	0.0094	0.0224	0
				0.3365	0.0091	0.0225	0
				0.3375	0.0089	0.0226	0
				0.3385	0.0087	0.0226	0
				0.3395	0.0084	0.0227	0
				0.3405	0.0082	0.0228	0
				0.3415	0.008	0.0228	0
				0.3425	0.0078	0.0229	0
				0.3435	0.0076	0.023	0
				0.3445	0.0074	0.023	0
				0.3455	0.0072	0.0231	0
				0.3465	0.007	0.0232	0
				0.3475	0.0068	0.0232	0
				0.3485	0.0066	0.0233	0
				0.3495	0.0064	0.0234	0
				0.3505	0.0063	0.0234	0
				0.3515	0.0061	0.0235	0
				0.3525	0.0059	0.0235	0
				0.3535	0.0057	0.0236	0
				0.3545	0.0056	0.0237	0
				0.3555	0.0054	0.0237	0
				0.3565	0.0053	0.0238	0
				0.3575	0.0051	0.0238	0
				0.3585	0.0049	0.0239	0
				0.3595	0.0048	0.0239	0
				0.3605	0.0047	0.024	0
				0.3615	0.0045	0.0241	0
				0.3625	0.0044	0.0241	0
				0.3635	0.0042	0.0242	0
				0.3645	0.0041	0.0242	0
				0.3655	0.004	0.0243	0
				0.3665	0.0039	0.0243	0
				0.3675	0.0037	0.0244	0
				0.3685	0.0036	0.0244	0
				0.3695	0.0035	0.0245	0
				0.3705	0.0034	0.0245	0
				0.3715	0.0033	0.0246	0
				0.3725	0.0032	0.0246	0
				0.3735	0.0031	0.0247	0
				0.3745	0.003	0.0247	0
				0.3755	0.0029	0.0248	0
				0.3765	0.0028	0.0248	0
				0.3775	0.0027	0.0249	0
				0.3785	0.0026	0.0249	0
				0.3795	0.0025	0.025	0
				0.3805	0.0024	0.025	0
				0.3815	0.0024	0.025	0
				0.3825	0.0023	0.0251	0
				0.3835	0.0022	0.0251	0
				0.3845	0.0021	0.0252	0
				0.3855	0.002	0.0252	0
				0.3865	0.002	0.0252	0
				0.3875	0.0019	0.0253	0
				0.3885	0.0018	0.0253	0
				0.3895	0.0018	0.0254	0
				0.3905	0.0017	0.0254	0
				0.3915	0.0016	0.0254	0
				0.3925	0.0016	0.0255	0
				0.3935	0.0015	0.0255	0
				0.3945	0.0015	0.0255	0.0001
				0.3955	0.0014	0.0256	0.0001
				0.3965	0.0014	0.0256	0.0001
				0.3975	0.0013	0.0256	0.0001
				0.3985	0.0013	0.0257	0.0001
				0.3995	0.0012	0.0257	0.0001
				0.4005	0.0012	0.0257	0.0001
				0.4015	0.0011	0.0257	0.0001
				0.4025	0.0011	0.0258	0.0001
				0.4035	0.001	0.0258	0.0001
				0.4045	0.001	0.0258	0.0001
				0.4055	0.001	0.0258	0.0001
				0.4065	0.0009	0.0259	0.0001
				0.4075	0.0009	0.0259	0.0001
				0.4085	0.0009	0.0259	0.0001
				0.4095	0.0008	0.0259	0.0001
				0.4105	0.0008	0.026	0.0001
				0.4115	0.0008	0.026	0.0001
				0.4125	0.0007	0.026	0.0001
				0.4135	0.0007	0.026	0.0001
				0.4145	0.0007	0.026	0.0001
				0.4155	0.0006	0.026	0.0001
				0.4165	0.0006	0.0261	0.0001
				0.4175	0.0006	0.0261	0.0001
				0.4185	0.0006	0.0261	0.0001
				0.4195	0.0005	0.0261	0.0001
				0.4205	0.0005	0.0261	0.0001
				0.4215	0.0005	0.0261	0.0001
				0.4225	0.0005	0.0261	0.0002
				0.4235	0.0005	0.0262	0.0002
				0.4245	0.0004	0.0262	0.0002
				0.4255	0.0004	0.0262	0.0002
				0.4265	0.0004	0.0262	0.0002
				0.4275	0.0004	0.0262	0.0002
				0.4285	0.0004	0.0262	0.0002
				0.4295	0.0004	0.0262	0.0002
				0.4305	0.0003	0.0262	0.0002
				0.4315	0.0003	0.0262	0.0002
				0.4325	0.0003	0.0262	0.0002
				0.4335	0.0003	0.0262	0.0002
				0.4345	0.0003	0.0262	0.0002
				0.4355	0.0003	0.0262	0.0002
				0.4365	0.0003	0.0262	0.0003
				0.4375	0.0002	0.0262	0.0003
				0.4385	0.0002	0.0262	0.0003
				0.4395	0.0002	0.0262	0.0003
				0.4405	0.0002	0.0262	0.0003
				0.4415	0.0002	0.0262	0.0003
				0.4425	0.0002	0.0262	0.0003
				0.4435	0.0002	0.0262	0.0003
				0.4445	0.0002	0.0262	0.0003
				0.4455	0.0002	0.0262	0.0004
				0.4465	0.0002	0.0262	0.0004
				0.4475	0.0002	0.0262	0.0004
				0.4485	0.0001	0.0262	0.0004
				0.4495	0.0001	0.0261	0.0004
				0.4505	0.0001	0.0261	0.0004
				0.4515	0.0001	0.0261	0.0004
				0.4525	0.0001	0.0261	0.0004
				0.4535	0.0001	0.0261	0.0005
				0.4545	0.0001	0.0261	0.0005
				0.4555	0.0001	0.0261	0.0005
				0.4565	0.0001	0.026	0.0005
				0.4575	0.0001	0.026	0.0005
				0.4585	0.0001	0.026	0.0005
				0.4595	0.0001	0.026	0.0006
				0.4605	0.0001	0.026	0.0006
				0.4615	0.0001	0.026	0.0006
				0.4625	0.0001	0.0259	0.0006
				0.4635	0.0001	0.0259	0.0006
				0.4645	0.0001	0.0259	0.0007
				0.4655	0.0001	0.0259	0.0007
				0.4665	0.0001	0.0258	0.0007
				0.4675	0.0001	0.0258	0.0007
				0.4685	0.0001	0.0258	0.0007
				0.4695	0.0001	0.0258	0.0008
				0.4705	0	0.0257	0.0008
				0.4715	0	0.0257	0.0008
				0.4725	0	0.0257	0.0008
				0.4735	0	0.0257	0.0009
				0.4745	0	0.0256	0.0009
				0.4755	0	0.0256	0.0009
				0.4765	0	0.0256	0.001
				0.4775	0	0.0255	0.001
				0.4785	0	0.0255	0.001
				0.4795	0	0.0255	0.001
				0.4805	0	0.0254	0.0011
				0.4815	0	0.0254	0.0011
				0.4825	0	0.0254	0.0011
				0.4835	0	0.0253	0.0012
				0.4845	0	0.0253	0.0012
				0.4855	0	0.0252	0.0013
				0.4865	0	0.0252	0.0013
				0.4875	0	0.0252	0.0013
				0.4885	0	0.0251	0.0014
				0.4895	0	0.0251	0.0014
				0.4905	0	0.025	0.0014
				0.4915	0	0.025	0.0015
				0.4925	0	0.025	0.0015
				0.4935	0	0.0249	0.0016
				0.4945	0	0.0249	0.0016
				0.4955	0	0.0248	0.0017
				0.4965	0	0.0248	0.0017
				0.4975	0	0.0247	0.0017
				0.4985	0	0.0247	0.0018
				0.4995	0	0.0246	0.0018
				0.5005	0	0.0246	0.0019
				0.5015	0	0.0245	0.0019
				0.5025	0	0.0245	0.002
				0.5035	0	0.0244	0.0021
				0.5045	0	0.0244	0.0021
				0.5055	0	0.0243	0.0022
				0.5065	0	0.0243	0.0022
				0.5075	0	0.0242	0.0023
				0.5085	0	0.0242	0.0023
				0.5095	0	0.0241	0.0024
				0.5105	0	0.0241	0.0025
				0.5115	0	0.024	0.0025
				0.5125	0	0.0239	0.0026
				0.5135	0	0.0239	0.0027
				0.5145	0	0.0238	0.0027
				0.5155	0	0.0238	0.0028
				0.5165	0	0.0237	0.0029
				0.5175	0	0.0237	0.0029
				0.5185	0	0.0236	0.003
				0.5195	0	0.0235	0.0031
				0.5205	0	0.0235	0.0031
				0.5215	0	0.0234	0.0032
				0.5225	0	0.0233	0.0033
				0.5235	0	0.0233	0.0034
				0.5245	0	0.0232	0.0035
				0.5255	0	0.0232	0.0035
				0.5265	0	0.0231	0.0036
				0.5275	0	0.023	0.0037
				0.5285	0	0.023	0.0038
				0.5295	0	0.0229	0.0039
				0.5305	0	0.0228	0.004
				0.5315	0	0.0228	0.0041
				0.5325	0	0.0227	0.0041
				0.5335	0	0.0226	0.0042
				0.5345	0	0.0226	0.0043
				0.5355	0	0.0225	0.0044
				0.5365	0	0.0224	0.0045
				0.5375	0	0.0223	0.0046
				0.5385	0	0.0223	0.0047
				0.5395	0	0.0222	0.0048
				0.5405	0	0.0221	0.0049
				0.5415	0	0.0221	0.005
				0.5425	0	0.022	0.0051
				0.5435	0	0.0219	0.0052
				0.5445	0	0.0218	0.0054
				0.5455	0	0.0218	0.0055
				0.5465	0	0.0217	0.0056
				0.5475	0	0.0216	0.0057
				0.5485	0	0.0215	0.0058
				0.5495	0	0.0215	0.0059
				0.5505	0	0.0214	0.006
				0.5515	0	0.0213	0.0062
				0.5525	0	0.0212	0.0063
				0.5535	0	0.0212	0.0064
				0.5545	0	0.0211	0.0065
				0.5555	0	0.021	0.0066
				0.5565	0	0.0209	0.0068
				0.5575	0	0.0209	0.0069
				0.5585	0	0.0208	0.007
				0.5595	0	0.0207	0.0072
				0.5605	0	0.0206	0.0073
				0.5615	0	0.0205	0.0074
				0.5625	0	0.0205	0.0076
				0.5635	0	0.0204	0.0077
				0.5645	0	0.0203	0.0078
				0.5655	0	0.0202	0.008
				0.5665	0	0.0201	0.0081
				0.5675	0	0.0201	0.0082
				0.5685	0	0.02	0.0084
				0.5695	0	0.0199	0.0085
				0.5705	0	0.0198	0.0087
				0.5715	0	0.0197	0.0088
				0.5725	0	0.0196	0.009
				0.5735	0	0.0196	0.0091
				0.5745	0	0.0195	0.0093
				0.5755	0	0.0194	0.0094
				0.5765	0	0.0193	0.0096
				0.5775	0	0.0192	0.0097
				0.5785	0	0.0191	0.0099
				0.5795	0	0.0191	0.01
				0.5805	0	0.019	0.0102
				0.5815	0	0.0189	0.0103
				0.5825	0	0.0188	0.0105
				0.5835	0	0.0187	0.0106
				0.5845	0	0.0186	0.0108
				0.5855	0	0.0185	0.011
				0.5865	0	0.0185	0.0111
				0.5875	0	0.0184	0.0113
				0.5885	0	0.0183	0.0114
				0.5895	0	0.0182	0.0116
				0.5905	0	0.0181	0.0118
				0.5915	0	0.018	0.0119
				0.5925	0	0.0179	0.0121
				0.5935	0	0.0179	0.0123
				0.5945	0	0.0178	0.0124
				0.5955	0	0.0177	0.0126
				0.5965	0	0.0176	0.0128
				0.5975	0	0.0175	0.0129
				0.5985	0	0.0174	0.0131
				0.5995	0	0.0173	0.0133
				0.6005	0	0.0172	0.0134
				0.6015	0	0.0172	0.0136
				0.6025	0	0.0171	0.0138
				0.6035	0	0.017	0.0139
				0.6045	0	0.0169	0.0141
				0.6055	0	0.0168	0.0143
				0.6065	0	0.0167	0.0144
				0.6075	0	0.0166	0.0146
				0.6085	0	0.0165	0.0148
				0.6095	0	0.0164	0.0149
				0.6105	0	0.0164	0.0151
				0.6115	0	0.0163	0.0153
				0.6125	0	0.0162	0.0154
				0.6135	0	0.0161	0.0156
				0.6145	0	0.016	0.0158
				0.6155	0	0.0159	0.0159
				0.6165	0	0.0158	0.0161
				0.6175	0	0.0157	0.0163
				0.6185	0	0.0156	0.0164
				0.6195	0	0.0156	0.0166
				0.6205	0	0.0155	0.0167
				0.6215	0	0.0154	0.0169
				0.6225	0	0.0153	0.0171
				0.6235	0	0.0152	0.0172
				0.6245	0	0.0151	0.0174
				0.6255	0	0.015	0.0175
				0.6265	0	0.0149	0.0177
				0.6275	0	0.0149	0.0178
				0.6285	0	0.0148	0.018
				0.6295	0	0.0147	0.0181
				0.6305	0	0.0146	0.0183
				0.6315	0	0.0145	0.0184
				0.6325	0	0.0144	0.0186
				0.6335	0	0.0143	0.0187
				0.6345	0	0.0142	0.0189
				0.6355	0	0.0142	0.019
				0.6365	0	0.0141	0.0192
				0.6375	0	0.014	0.0193
				0.6385	0	0.0139	0.0194
				0.6395	0	0.0138	0.0196
				0.6405	0	0.0137	0.0197
				0.6415	0	0.0136	0.0198
				0.6425	0	0.0135	0.02
				0.6435	0	0.0135	0.0201
				0.6445	0	0.0134	0.0202
				0.6455	0	0.0133	0.0203
				0.6465	0	0.0132	0.0205
				0.6475	0	0.0131	0.0206
				0.6485	0	0.013	0.0207
				0.6495	0	0.0129	0.0208
				0.6505	0	0.0129	0.0209
				0.6515	0	0.0128	0.021
				0.6525	0	0.0127	0.0211
				0.6535	0	0.0126	0.0212
				0.6545	0	0.0125	0.0213
				0.6555	0	0.0124	0.0214
				0.6565	0	0.0123	0.0215
				0.6575	0	0.0123	0.0216
				0.6585	0	0.0122	0.0217
				0.6595	0	0.0121	0.0218
				0.6605	0	0.012	0.0219
				0.6615	0	0.0119	0.022
				0.6625	0	0.0118	0.0221
				0.6635	0	0.0118	0.0221
				0.6645	0	0.0117	0.0222
				0.6655	0	0.0116	0.0223
				0.6665	0	0.0115	0.0224
				0.6675	0	0.0114	0.0224
				0.6685	0	0.0113	0.0225
				0.6695	0	0.0113	0.0226
				0.6705	0	0.0112	0.0226
				0.6715	0	0.0111	0.0227
				0.6725	0	0.011	0.0227
				0.6735	0	0.0109	0.0228
				0.6745	0	0.0109	0.0228
				0.6755	0	0.0108	0.0228
				0.6765	0	0.0107	0.0229
				0.6775	0	0.0106	0.0229
				0.6785	0	0.0105	0.0229
				0.6795	0	0.0105	0.023
				0.6805	0	0.0104	0.023
				0.6815	0	0.0103	0.023
				0.6825	0	0.0102	0.023
				0.6835	0	0.0101	0.0231
				0.6845	0	0.0101	0.0231
				0.6855	0	0.01	0.0231
				0.6865	0	0.0099	0.0231
				0.6875	0	0.0098	0.0231
				0.6885	0	0.0098	0.0231
				0.6895	0	0.0097	0.0231
				0.6905	0	0.0096	0.0231
				0.6915	0	0.0095	0.0231
				0.6925	0	0.0095	0.023
				0.6935	0	0.0094	0.023
				0.6945	0	0.0093	0.023
				0.6955	0	0.0092	0.023
				0.6965	0	0.0092	0.023
				0.6975	0	0.0091	0.0229
				0.6985	0	0.009	0.0229
				0.6995	0	0.0089	0.0229
				0.7005	0	0.0089	0.0228
				0.7015	0	0.0088	0.0228
				0.7025	0	0.0087	0.0227
				0.7035	0	0.0087	0.0227
				0.7045	0	0.0086	0.0226
				0.7055	0	0.0085	0.0226
				0.7065	0	0.0084	0.0225
				0.7075	0	0.0084	0.0224
				0.7085	0	0.0083	0.0224
				0.7095	0	0.0082	0.0223
				0.7105	0	0.0082	0.0222
				0.7115	0	0.0081	0.0222
				0.7125	0	0.008	0.0221
				0.7135	0	0.008	0.022
				0.7145	0	0.0079	0.0219
				0.7155	0	0.0078	0.0218
				0.7165	0	0.0077	0.0218
				0.7175	0	0.0077	0.0217
				0.7185	0	0.0076	0.0216
				0.7195	0	0.0075	0.0215
				0.7205	0	0.0075	0.0214
				0.7215	0	0.0074	0.0213
				0.7225	0	0.0073	0.0212
				0.7235	0	0.0073	0.0211
				0.7245	0	0.0072	0.021
				0.7255	0	0.0072	0.0208
				0.7265	0	0.0071	0.0207
				0.7275	0	0.007	0.0206
				0.7285	0	0.007	0.0205
				0.7295	0	0.0069	0.0204
				0.7305	0	0.0068	0.0202
				0.7315	0	0.0068	0.0201
				0.7325	0	0.0067	0.02
				0.7335	0	0.0067	0.0199
				0.7345	0	0.0066	0.0197
				0.7355	0	0.0065	0.0196
				0.7365	0	0.0065	0.0195
				0.7375	0	0.0064	0.0193
				0.7385	0	0.0064	0.0192
				0.7395	0	0.0063	0.0191
				0.7405	0	0.0062	0.0189
				0.7415	0	0.0062	0.0188
				0.7425	0	0.0061	0.0186
				0.7435	0	0.0061	0.0185
				0.7445	0	0.006	0.0183
				0.7455	0	0.0059	0.0182
				0.7465	0	0.0059	0.018
				0.7475	0	0.0058	0.0179
				0.7485	0	0.0058	0.0177
				0.7495	0	0.0057	0.0176
				0.7505	0	0.0057	0.0174
				0.7515	0	0.0056	0.0173
				0.7525	0	0.0056	0.0171
				0.7535	0	0.0055	0.0169
				0.7545	0	0.0054	0.0168
				0.7555	0	0.0054	0.0166
				0.7565	0	0.0053	0.0165
				0.7575	0	0.0053	0.0163
				0.7585	0	0.0052	0.0161
				0.7595	0	0.0052	0.016
				0.7605	0	0.0051	0.0158
				0.7615	0	0.0051	0.0156
				0.7625	0	0.005	0.0155
				0.7635	0	0.005	0.0153
				0.7645	0	0.0049	0.0151
				0.7655	0	0.0049	0.015
				0.7665	0	0.0048	0.0148
				0.7675	0	0.0048	0.0146
				0.7685	0	0.0047	0.0145
				0.7695	0	0.0047	0.0143
				0.7705	0	0.0046	0.0141
				0.7715	0	0.0046	0.014
				0.7725	0	0.0045	0.0138
				0.7735	0	0.0045	0.0136
				0.7745	0	0.0044	0.0135
				0.7755	0	0.0044	0.0133
				0.7765	0	0.0043	0.0131
				0.7775	0	0.0043	0.013
				0.7785	0	0.0043	0.0128
				0.7795	0	0.0042	0.0126
				0.7805	0	0.0042	0.0125
				0.7815	0	0.0041	0.0123
				0.7825	0	0.0041	0.0121
				0.7835	0	0.004	0.012
				0.7845	0	0.004	0.0118
				0.7855	0	0.0039	0.0117
				0.7865	0	0.0039	0.0115
				0.7875	0	0.0039	0.0113
				0.7885	0	0.0038	0.0112
				0.7895	0	0.0038	0.011
				0.7905	0	0.0037	0.0108
				0.7915	0	0.0037	0.0107
				0.7925	0	0.0037	0.0105
				0.7935	0	0.0036	0.0104
				0.7945	0	0.0036	0.0102
				0.7955	0	0.0035	0.0101
				0.7965	0	0.0035	0.0099
				0.7975	0	0.0035	0.0098
				0.7985	0	0.0034	0.0096
				0.7995	0	0.0034	0.0094
				0.8005	0	0.0033	0.0093
				0.8015	0	0.0033	0.0091
				0.8025	0	0.0033	0.009
				0.8035	0	0.0032	0.0089
				0.8045	0	0.0032	0.0087
				0.8055	0	0.0032	0.0086
				0.8065	0	0.0031	0.0084
				0.8075	0	0.0031	0.0083
				0.8085	0	0.0031	0.0081
				0.8095	0	0.003	0.008
				0.8105	0	0.003	0.0079
				0.8115	0	0.0029	0.0077
				0.8125	0	0.0029	0.0076
				0.8135	0	0.0029	0.0075
				0.8145	0	0.0028	0.0073
				0.8155	0	0.0028	0.0072
				0.8165	0	0.0028	0.0071
				0.8175	0	0.0027	0.0069
				0.8185	0	0.0027	0.0068
				0.8195	0	0.0027	0.0067
				0.8205	0	0.0027	0.0065
				0.8215	0	0.0026	0.0064
				0.8225	0	0.0026	0.0063
				0.8235	0	0.0026	0.0062
				0.8245	0	0.0025	0.0061
				0.8255	0	0.0025	0.0059
				0.8265	0	0.0025	0.0058
				0.8275	0	0.0024	0.0057
				0.8285	0	0.0024	0.0056
				0.8295	0	0.0024	0.0055
				0.8305	0	0.0024	0.0054
				0.8315	0	0.0023	0.0053
				0.8325	0	0.0023	0.0052
				0.8335	0	0.0023	0.0051
				0.8345	0	0.0022	0.005
				0.8355	0	0.0022	0.0048
				0.8365	0	0.0022	0.0047
				0.8375	0	0.0022	0.0046
				0.8385	0	0.0021	0.0045
				0.8395	0	0.0021	0.0044
				0.8405	0	0.0021	0.0044
				0.8415	0	0.0021	0.0043
				0.8425	0	0.002	0.0042
				0.8435	0	0.002	0.0041
				0.8445	0	0.002	0.004
				0.8455	0	0.002	0.0039
				0.8465	0	0.0019	0.0038
				0.8475	0	0.0019	0.0037
				0.8485	0	0.0019	0.0036
				0.8495	0	0.0019	0.0036
				0.8505	0	0.0018	0.0035
				0.8515	0	0.0018	0.0034
				0.8525	0	0.0018	0.0033
				0.8535	0	0.0018	0.0032
				0.8545	0	0.0017	0.0032
				0.8555	0	0.0017	0.0031
				0.8565	0	0.0017	0.003
				0.8575	0	0.0017	0.0029
				0.8585	0	0.0016	0.0029
				0.8595	0	0.0016	0.0028
				0.8605	0	0.0016	0.0027
				0.8615	0	0.0016	0.0027
				0.8625	0	0.0016	0.0026
				0.8635	0	0.0015	0.0025
				0.8645	0	0.0015	0.0025
				0.8655	0	0.0015	0.0024
				0.8665	0	0.0015	0.0024
				0.8675	0	0.0015	0.0023
				0.8685	0	0.0014	0.0022
				0.8695	0	0.0014	0.0022
				0.8705	0	0.0014	0.0021
				0.8715	0	0.0014	0.0021
				0.8725	0	0.0014	0.002
				0.8735	0	0.0014	0.002
				0.8745	0	0.0013	0.0019
				0.8755	0	0.0013	0.0019
				0.8765	0	0.0013	0.0018
				0.8775	0	0.0013	0.0018
				0.8785	0	0.0013	0.0017
				0.8795	0	0.0012	0.0017
				0.8805	0	0.0012	0.0016
				0.8815	0	0.0012	0.0016
				0.8825	0	0.0012	0.0015
				0.8835	0	0.0012	0.0015
				0.8845	0	0.0012	0.0015
				0.8855	0	0.0011	0.0014
				0.8865	0	0.0011	0.0014
				0.8875	0	0.0011	0.0013
				0.8885	0	0.0011	0.0013
				0.8895	0	0.0011	0.0013
				0.8905	0	0.0011	0.0012
				0.8915	0	0.0011	0.0012
				0.8925	0	0.001	0.0012
				0.8935	0	0.001	0.0011
				0.8945	0	0.001	0.0011
				0.8955	0	0.001	0.0011
				0.8965	0	0.001	0.001
				0.8975	0	0.001	0.001
				0.8985	0	0.001	0.001
				0.8995	0	0.0009	0.0009
				0.9005	0	0.0009	0.0009
				0.9015	0	0.0009	0.0009
				0.9025	0	0.0009	0.0009
				0.9035	0	0.0009	0.0008
				0.9045	0	0.0009	0.0008
				0.9055	0	0.0009	0.0008
				0.9065	0	0.0008	0.0008
				0.9075	0	0.0008	0.0007
				0.9085	0	0.0008	0.0007
				0.9095	0	0.0008	0.0007
				0.9105	0	0.0008	0.0007
				0.9115	0	0.0008	0.0006
				0.9125	0	0.0008	0.0006
				0.9135	0	0.0008	0.0006
				0.9145	0	0.0008	0.0006
				0.9155	0	0.0007	0.0006
				0.9165	0	0.0007	0.0005
				0.9175	0	0.0007	0.0005
				0.9185	0	0.0007	0.0005
				0.9195	0	0.0007	0.0005
				0.9205	0	0.0007	0.0005
				0.9215	0	0.0007	0.0005
				0.9225	0	0.0007	0.0005
				0.9235	0	0.0007	0.0004
				0.9245	0	0.0006	0.0004
				0.9255	0	0.0006	0.0004
				0.9265	0	0.0006	0.0004
				0.9275	0	0.0006	0.0004
				0.9285	0	0.0006	0.0004
				0.9295	0	0.0006	0.0004
				0.9305	0	0.0006	0.0003
				0.9315	0	0.0006	0.0003
				0.9325	0	0.0006	0.0003
				0.9335	0	0.0006	0.0003
				0.9345	0	0.0006	0.0003
				0.9355	0	0.0005	0.0003
				0.9365	0	0.0005	0.0003
				0.9375	0	0.0005	0.0003
				0.9385	0	0.0005	0.0003
				0.9395	0	0.0005	0.0002
				0.9405	0	0.0005	0.0002
				0.9415	0	0.0005	0.0002
				0.9425	0	0.0005	0.0002
				0.9435	0	0.0005	0.0002
				0.9445	0	0.0005	0.0002
				0.9455	0	0.0005	0.0002
				0.9465	0	0.0005	0.0002
				0.9475	0	0.0005	0.0002
				0.9485	0	0.0004	0.0002
				0.9495	0	0.0004	0.0002
				0.9505	0	0.0004	0.0002
				0.9515	0	0.0004	0.0002
				0.9525	0	0.0004	0.0002
				0.9535	0	0.0004	0.0001
				0.9545	0	0.0004	0.0001
				0.9555	0	0.0004	0.0001
				0.9565	0	0.0004	0.0001
				0.9575	0	0.0004	0.0001
				0.9585	0	0.0004	0.0001
				0.9595	0	0.0004	0.0001
				0.9605	0	0.0004	0.0001
				0.9615	0	0.0004	0.0001
				0.9625	0	0.0004	0.0001
				0.9635	0	0.0004	0.0001
				0.9645	0	0.0003	0.0001
				0.9655	0	0.0003	0.0001
				0.9665	0	0.0003	0.0001
				0.9675	0	0.0003	0.0001
				0.9685	0	0.0003	0.0001
				0.9695	0	0.0003	0.0001
				0.9705	0	0.0003	0.0001
				0.9715	0	0.0003	0.0001
				0.9725	0	0.0003	0.0001
				0.9735	0	0.0003	0.0001
				0.9745	0	0.0003	0.0001
				0.9755	0	0.0003	0.0001
				0.9765	0	0.0003	0.0001
				0.9775	0	0.0003	0.0001
				0.9785	0	0.0003	0.0001
				0.9795	0	0.0003	0.0001
				0.9805	0	0.0003	0.0001
				0.9815	0	0.0003	0
				0.9825	0	0.0003	0
				0.9835	0	0.0003	0
				0.9845	0	0.0002	0
				0.9855	0	0.0002	0
				0.9865	0	0.0002	0
				0.9875	0	0.0002	0
				0.9885	0	0.0002	0
				0.9895	0	0.0002	0
				0.9905	0	0.0002	0
				0.9915	0	0.0002	0
				0.9925	0	0.0002	0
				0.9935	0	0.0002	0
				0.9945	0	0.0002	0
				0.9955	0	0.0002	0
				0.9965	0	0.0002	0
				0.9975	0	0.0002	0
				0.9985	0	0.0002	0
				0.9995	0	0.0002	0
				1.0005	0	0.0002	0
				1.0015	0	0.0002	0
				1.0025	0	0.0002	0
				1.0035	0	0.0002	0
				1.0045	0	0.0002	0
				1.0055	0	0.0002	0
				1.0065	0	0.0002	0
				1.0075	0	0.0002	0
				1.0085	0	0.0002	0
				1.0095	0	0.0002	0
				1.0105	0	0.0002	0
				1.0115	0	0.0002	0
				1.0125	0	0.0002	0
				1.0135	0	0.0001	0
				1.0145	0	0.0001	0
				1.0155	0	0.0001	0
				1.0165	0	0.0001	0
				1.0175	0	0.0001	0
				1.0185	0	0.0001	0
				1.0195	0	0.0001	0
				1.0205	0	0.0001	0
				1.0215	0	0.0001	0
				1.0225	0	0.0001	0
				1.0235	0	0.0001	0
				1.0245	0	0.0001	0
				1.0255	0	0.0001	0
				1.0265	0	0.0001	0
				1.0275	0	0.0001	0
				1.0285	0	0.0001	0
				1.0295	0	0.0001	0
				1.0305	0	0.0001	0
				1.0315	0	0.0001	0
				1.0325	0	0.0001	0
				1.0335	0	0.0001	0
				1.0345	0	0.0001	0
				1.0355	0	0.0001	0
				1.0365	0	0.0001	0
				1.0375	0	0.0001	0
				1.0385	0	0.0001	0
				1.0395	0	0.0001	0
				1.0405	0	0.0001	0
				1.0415	0	0.0001	0
				1.0425	0	0.0001	0
				1.0435	0	0.0001	0
				1.0445	0	0.0001	0
				1.0455	0	0.0001	0
				1.0465	0	0.0001	0
				1.0475	0	0.0001	0
				1.0485	0	0.0001	0
				1.0495	0	0.0001	0
				1.0505	0	0.0001	0
				1.0515	0	0.0001	0
				1.0525	0	0.0001	0
				1.0535	0	0.0001	0
				1.0545	0	0.0001	0
				1.0555	0	0.0001	0
				1.0565	0	0.0001	0
				1.0575	0	0.0001	0
				1.0585	0	0.0001	0
				1.0595	0	0.0001	0
				1.0605	0	0.0001	0
				1.0615	0	0.0001	0
				1.0625	0	0.0001	0
				1.0635	0	0.0001	0
				1.0645	0	0.0001	0
				1.0655	0	0.0001	0
				1.0665	0	0.0001	0
				1.0675	0	0.0001	0
				1.0685	0	0.0001	0
				1.0695	0	0.0001	0
				1.0705	0	0.0001	0
				1.0715	0	0.0001	0
				1.0725	0	0	0
				1.0735	0	0	0
				1.0745	0	0	0
				1.0755	0	0	0
				1.0765	0	0	0
				1.0775	0	0	0
				1.0785	0	0	0
				1.0795	0	0	0
				1.0805	0	0	0
				1.0815	0	0	0
				1.0825	0	0	0
				1.0835	0	0	0
				1.0845	0	0	0
				1.0855	0	0	0
				1.0865	0	0	0
				1.0875	0	0	0
				1.0885	0	0	0
				1.0895	0	0	0
				1.0905	0	0	0
				1.0915	0	0	0
				1.0925	0	0	0
				1.0935	0	0	0
				1.0945	0	0	0
				1.0955	0	0	0
				1.0965	0	0	0
				1.0975	0	0	0
				1.0985	0	0	0
				1.0995	0	0	0
				1.1005	0	0	0
				1.1015	0	0	0
				1.1025	0	0	0
				1.1035	0	0	0
				1.1045	0	0	0
				1.1055	0	0	0
				1.1065	0	0	0
				1.1075	0	0	0
				1.1085	0	0	0
				1.1095	0	0	0
				1.1105	0	0	0
				1.1115	0	0	0
				1.1125	0	0	0

## Sheet: Fig. 2F
	Data				Data			Fit opening rate			Fit closing rate
	[NaCl] (M)	opening rate (ms^-1)	STD of the 3G fit		closing rate (ms^-1)	STD of the 3G fit		[NaCl] (M)	rate (ms^-1)		[NaCl] (M)	rate (ms^-1)
	0.1	4	11.7861		0.096	0.0592		0.055	1.8316		0	0.0221
	0.1095	4	8.5181		0.1298	0.0591		0.0584	1.8271		0.001	0.0236
	0.119	4	7.0771		0.1563	0.0599		0.0618	1.8226		0.002	0.0252
	0.1284	4	7.0407		0.1508	0.0576		0.0652	1.8181		0.003	0.0267
	0.1379	4	5.4092		0.1888	0.0567		0.0686	1.8136		0.004	0.0282
	0.1474	4	3.9363		0.2641	0.0595		0.072	1.8091		0.005	0.0297
	0.1568	4	4.182		0.2287	0.0547		0.0753	1.8046		0.006	0.0313
	0.1663	4	4.1988		0.2381	0.057		0.0787	1.8001		0.007	0.0328
	0.1758	4	5.3112		0.2074	0.0609		0.0821	1.7957		0.008	0.0343
	0.1853	4	4.4081		0.2628	0.065		0.0855	1.7912		0.009	0.0358
	0.1947	3.5105	2.5924		0.2803	0.0505		0.0889	1.7867		0.01	0.0373
	0.2042	2.2691	0.5411		0.2788	0.0225		0.0923	1.7822		0.011	0.0388
	0.2137	4	4.3716		0.2804	0.0684		0.0957	1.7777		0.012	0.0403
	0.2232	3.6216	2.7602		0.3282	0.0594		0.0991	1.7732		0.013	0.0418
	0.2326	2.9247	1.436		0.3039	0.0395		0.1	1.7719		0.014	0.0433
	0.2421	3.453	2.2716		0.3138	0.0508		0.1025	1.7687		0.015	0.0448
	0.2516	2.0403	0.4118		0.291	0.0215		0.1059	1.7642		0.016	0.0463
	0.2611	1.7846	0.2191		0.3328	0.0181		0.1092	1.7597		0.017	0.0478
	0.2705	1.7517	0.2213		0.2979	0.0172		0.1095	1.7594		0.018	0.0493
	0.28	1.8146	0.2307		0.343	0.0187		0.1126	1.7552		0.019	0.0508
	0.2895	1.6409	0.1715		0.3479	0.0177		0.116	1.7507		0.02	0.0523
	0.2989	1.482	0.1171		0.3192	0.0147		0.119	1.7468		0.021	0.0537
	0.3084	1.2983	0.0826		0.3753	0.0157		0.1194	1.7462		0.022	0.0552
	0.3179	1.4729	0.1024		0.3387	0.0144		0.1228	1.7417		0.023	0.0567
	0.3274	1.6631	0.2052		0.3137	0.0184		0.1262	1.7372		0.024	0.0581
	0.3368	1.7018	0.1988		0.3683	0.0198		0.1284	1.7342		0.025	0.0596
	0.3463	1.5299	0.1288		0.4011	0.0182		0.1296	1.7327		0.026	0.0611
	0.3558	1.6277	0.1645		0.3844	0.0191		0.133	1.7282		0.027	0.0625
	0.3653	1.4635	0.119		0.4087	0.0187		0.1364	1.7237		0.028	0.064
	0.3747	1.3869	0.1019		0.3878	0.0174		0.1379	1.7217		0.029	0.0654
	0.3842	1.3847	0.0917		0.4039	0.0165		0.1398	1.7192		0.03	0.0669
	0.3937	1.2897	0.0839		0.3975	0.0169		0.1432	1.7147		0.031	0.0683
	0.4032	1.4652	0.1067		0.4358	0.0183		0.1465	1.7102		0.032	0.0697
	0.4126	1.3852	0.0911		0.4328	0.0175		0.1474	1.7091		0.033	0.0712
	0.4221	1.3865	0.0957		0.4303	0.0183		0.1499	1.7057		0.034	0.0726
	0.4316	1.2871	0.0729		0.4608	0.0175		0.1533	1.7012		0.035	0.074
	0.441	1.3976	0.0886		0.4846	0.0187		0.1567	1.6967		0.036	0.0755
	0.4505	1.2997	0.0798		0.4512	0.018		0.1568	1.6966		0.037	0.0769
	0.46	1.2721	0.077		0.4638	0.0188		0.1601	1.6922		0.038	0.0783
	0.4695	1.3206	0.0805		0.4623	0.0183		0.1635	1.6877		0.039	0.0797
	0.4789	1.3536	0.0885		0.4533	0.0186		0.1663	1.684		0.04	0.0811
	0.4884	1.2113	0.064		0.4733	0.0175		0.1669	1.6832		0.041	0.0825
	0.4979	1.249	0.0664		0.4992	0.0184		0.1703	1.6787		0.042	0.084
	0.5074	1.1987	0.059		0.5334	0.0188		0.1737	1.6742		0.043	0.0854
	0.5168	1.1486	0.0565		0.5055	0.0183		0.1758	1.6714		0.044	0.0868
	0.5263	1.1596	0.059		0.5086	0.0188		0.1771	1.6697		0.045	0.0881
	0.5358	1.2271	0.0608		0.5597	0.0196		0.1804	1.6652		0.046	0.0895
	0.5453	1.0601	0.0508		0.5453	0.0203		0.1838	1.6607		0.047	0.0909
	0.5547	1.0854	0.0603		0.5213	0.022		0.1853	1.6589		0.048	0.0923
	0.5642	1.1318	0.0586		0.5301	0.0204		0.1872	1.6563		0.049	0.0937
	0.5737	1.1118	0.0554		0.5335	0.0202		0.1906	1.6518		0.05	0.0951
	0.5832	1.1101	0.0576		0.5047	0.0196		0.194	1.6473		0.051	0.0964
	0.5926	1.1501	0.0597		0.5501	0.021		0.1947	1.6463		0.052	0.0978
	0.6021	1.167	0.0648		0.5495	0.0222		0.1974	1.6428		0.053	0.0992
	0.6116	1.105	0.0596		0.5363	0.022		0.2008	1.6383		0.054	0.1005
	0.621	1.0749	0.0571		0.5412	0.0221		0.2042	1.6338		0.055	0.1019
	0.6305	1.1043	0.0574		0.5634	0.0221		0.2042	1.6337		0.056	0.1033
	0.64	1.0741	0.055		0.567	0.0224		0.2076	1.6293		0.057	0.1046
	0.6495	1.0499	0.0575		0.5255	0.0225		0.211	1.6248		0.058	0.106
	0.659	0.9682	0.0527		0.5246	0.0235		0.2137	1.6212		0.059	0.1073
	0.6684	0.9567	0.053		0.5616	0.026		0.2143	1.6203		0.06	0.1087
	0.6779	0.9876	0.0431		0.5967	0.0217		0.2177	1.6158		0.061	0.11
	0.6874	0.9052	0.0465		0.5572	0.0243		0.2211	1.6113		0.062	0.1113
	0.6968	0.9968	0.0483		0.5595	0.022		0.2232	1.6086		0.063	0.1127
	0.7063	1.0337	0.0522		0.5829	0.0235		0.2245	1.6068		0.064	0.114
	0.7158	1.0479	0.0475		0.6028	0.0219		0.2279	1.6023		0.065	0.1153
	0.7253	0.8959	0.0419		0.5884	0.0237		0.2313	1.5978		0.066	0.1167
	0.7347	0.9086	0.0444		0.5459	0.0227		0.2326	1.596		0.067	0.118
	0.7442	1.0121	0.0493		0.6035	0.0239		0.2347	1.5933		0.068	0.1193
	0.7537	1.0001	0.0519		0.6115	0.0258		0.2381	1.5888		0.069	0.1206
	0.7632	0.9078	0.0437		0.5859	0.0241		0.2415	1.5843		0.07	0.1219
	0.7726	0.8752	0.0483		0.5813	0.0278		0.2421	1.5835		0.071	0.1232
	0.7821	0.7697	0.0368		0.55	0.0238		0.2449	1.5798		0.072	0.1245
	0.7916	0.81	0.0485		0.5397	0.0285		0.2483	1.5753		0.073	0.1258
	0.801	0.7894	0.037		0.563	0.0239		0.2516	1.5709		0.074	0.1271
	0.8105	0.7251	0.038		0.5589	0.0269		0.2516	1.5708		0.075	0.1284
	0.82	0.8182	0.0408		0.6088	0.0271		0.255	1.5663		0.076	0.1297
	0.8295	0.8024	0.0387		0.6085	0.0264		0.2584	1.5618		0.077	0.131
	0.839	0.7879	0.0458		0.5917	0.031		0.2611	1.5583		0.078	0.1323
	0.8484	0.7964	0.0363		0.6078	0.0251		0.2618	1.5573		0.079	0.1336
	0.8579	0.7487	0.0332		0.6089	0.0248		0.2652	1.5528		0.08	0.1349
	0.8674	0.7479	0.038		0.6169	0.0287		0.2686	1.5483		0.081	0.1361
	0.8768	0.7549	0.0334		0.6377	0.026		0.2705	1.5458		0.082	0.1374
	0.8863	0.7126	0.0327		0.6356	0.0274		0.272	1.5438		0.083	0.1387
	0.8958	0.6668	0.0301		0.5961	0.0254		0.2754	1.5393		0.084	0.14
	0.9053	0.6351	0.0301		0.5711	0.0257		0.2788	1.5348		0.085	0.1412
	0.9147	0.6351	0.0332		0.5804	0.0289		0.28	1.5332		0.086	0.1425
	0.9242	0.662	0.0281		0.6187	0.0249		0.2822	1.5303		0.087	0.1437
	0.9337	0.598	0.0286		0.5928	0.0269		0.2855	1.5258		0.088	0.145
	0.9432	0.6547	0.0308		0.6228	0.0277		0.2889	1.5213		0.089	0.1462
	0.9526	0.671	0.0291		0.6252	0.0259		0.2895	1.5206		0.09	0.1475
	0.9621	0.6946	0.0287		0.6267	0.0246		0.2923	1.5168		0.091	0.1487
	0.9716	0.6764	0.0305		0.6138	0.0261		0.2957	1.5124		0.092	0.15
	0.981	0.6862	0.0294		0.6879	0.028		0.2989	1.5081		0.093	0.1512
	0.9905	0.6384	0.0288		0.6774	0.0292		0.2991	1.5079		0.094	0.1524
	1	0.7385	0.0427		0.56	0.0298		0.3025	1.5034		0.095	0.1537
								0.3059	1.4989		0.096	0.1549
								0.3084	1.4955		0.097	0.1561
								0.3093	1.4944		0.098	0.1574
								0.3127	1.4899		0.099	0.1586
								0.3161	1.4854		0.1	0.1598
								0.3179	1.4829		0.101	0.161
								0.3195	1.4809		0.102	0.1622
								0.3228	1.4764		0.103	0.1634
								0.3262	1.4719		0.104	0.1646
								0.3274	1.4704		0.105	0.1658
								0.3296	1.4674		0.106	0.167
								0.333	1.4629		0.107	0.1682
								0.3364	1.4584		0.108	0.1694
								0.3368	1.4578		0.109	0.1706
								0.3398	1.4539		0.11	0.1718
								0.3432	1.4494		0.111	0.173
								0.3463	1.4452		0.112	0.1742
								0.3466	1.4449		0.113	0.1753
								0.35	1.4404		0.114	0.1765
								0.3534	1.4359		0.115	0.1777
								0.3558	1.4327		0.116	0.1789
								0.3567	1.4314		0.117	0.18
								0.3601	1.4269		0.118	0.1812
								0.3635	1.4224		0.119	0.1824
								0.3653	1.4201		0.12	0.1835
								0.3669	1.4179		0.121	0.1847
								0.3703	1.4134		0.122	0.1858
								0.3737	1.4089		0.123	0.187
								0.3747	1.4075		0.124	0.1881
								0.3771	1.4044		0.125	0.1893
								0.3805	1.3999		0.126	0.1904
								0.3839	1.3954		0.127	0.1915
								0.3842	1.395		0.128	0.1927
								0.3873	1.3909		0.129	0.1938
								0.3907	1.3864		0.13	0.1949
								0.3937	1.3824		0.131	0.1961
								0.394	1.3819		0.132	0.1972
								0.3974	1.3774		0.133	0.1983
								0.4008	1.3729		0.134	0.1994
								0.4032	1.3698		0.135	0.2005
								0.4042	1.3685		0.136	0.2017
								0.4076	1.364		0.137	0.2028
								0.411	1.3595		0.138	0.2039
								0.4126	1.3573		0.139	0.205
								0.4144	1.355		0.14	0.2061
								0.4178	1.3505		0.141	0.2072
								0.4212	1.346		0.142	0.2083
								0.4221	1.3447		0.143	0.2094
								0.4246	1.3415		0.144	0.2105
								0.4279	1.337		0.145	0.2115
								0.4313	1.3325		0.146	0.2126
								0.4316	1.3322		0.147	0.2137
								0.4347	1.328		0.148	0.2148
								0.4381	1.3235		0.149	0.2159
								0.441	1.3196		0.15	0.217
								0.4415	1.319		0.151	0.218
								0.4449	1.3145		0.152	0.2191
								0.4483	1.31		0.153	0.2202
								0.4505	1.307		0.154	0.2212
								0.4517	1.3055		0.155	0.2223
								0.4551	1.301		0.156	0.2233
								0.4585	1.2965		0.157	0.2244
								0.46	1.2945		0.158	0.2255
								0.4618	1.292		0.159	0.2265
								0.4652	1.2875		0.16	0.2276
								0.4686	1.283		0.161	0.2286
								0.4695	1.2819		0.162	0.2297
								0.472	1.2785		0.163	0.2307
								0.4754	1.274		0.164	0.2317
								0.4788	1.2695		0.165	0.2328
								0.4789	1.2693		0.166	0.2338
								0.4822	1.265		0.167	0.2348
								0.4856	1.2605		0.168	0.2359
								0.4884	1.2568		0.169	0.2369
								0.489	1.256		0.17	0.2379
								0.4924	1.2515		0.171	0.2389
								0.4958	1.247		0.172	0.24
								0.4979	1.2442		0.173	0.241
								0.4991	1.2425		0.174	0.242
								0.5025	1.238		0.175	0.243
								0.5059	1.2335		0.176	0.244
								0.5074	1.2316		0.177	0.245
								0.5093	1.2291		0.178	0.246
								0.5127	1.2246		0.179	0.247
								0.5161	1.2201		0.18	0.248
								0.5168	1.2191		0.181	0.249
								0.5195	1.2156		0.182	0.25
								0.5229	1.2111		0.183	0.251
								0.5263	1.2066		0.184	0.252
								0.5263	1.2065		0.185	0.253
								0.5297	1.2021		0.186	0.254
								0.533	1.1976		0.187	0.255
								0.5358	1.1939		0.188	0.2559
								0.5364	1.1931		0.189	0.2569
								0.5398	1.1886		0.19	0.2579
								0.5432	1.1841		0.191	0.2589
								0.5453	1.1814		0.192	0.2598
								0.5466	1.1796		0.193	0.2608
								0.55	1.1751		0.194	0.2618
								0.5534	1.1706		0.195	0.2627
								0.5547	1.1688		0.196	0.2637
								0.5568	1.1661		0.197	0.2647
								0.5602	1.1616		0.198	0.2656
								0.5636	1.1571		0.199	0.2666
								0.5642	1.1562		0.2	0.2675
								0.567	1.1526		0.201	0.2685
								0.5703	1.1481		0.202	0.2694
								0.5737	1.1437		0.203	0.2704
								0.5737	1.1436		0.204	0.2713
								0.5771	1.1391		0.205	0.2723
								0.5805	1.1346		0.206	0.2732
								0.5832	1.1311		0.207	0.2741
								0.5839	1.1301		0.208	0.2751
								0.5873	1.1256		0.209	0.276
								0.5907	1.1211		0.21	0.2769
								0.5926	1.1185		0.211	0.2779
								0.5941	1.1166		0.212	0.2788
								0.5975	1.1121		0.213	0.2797
								0.6009	1.1076		0.214	0.2806
								0.6021	1.106		0.215	0.2816
								0.6042	1.1031		0.216	0.2825
								0.6076	1.0986		0.217	0.2834
								0.611	1.0941		0.218	0.2843
								0.6116	1.0934		0.219	0.2852
								0.6144	1.0896		0.22	0.2861
								0.6178	1.0852		0.221	0.287
								0.621	1.0809		0.222	0.2879
								0.6212	1.0807		0.223	0.2889
								0.6246	1.0762		0.224	0.2898
								0.628	1.0717		0.225	0.2907
								0.6305	1.0683		0.226	0.2915
								0.6314	1.0672		0.227	0.2924
								0.6348	1.0627		0.228	0.2933
								0.6382	1.0582		0.229	0.2942
								0.64	1.0557		0.23	0.2951
								0.6415	1.0537		0.231	0.296
								0.6449	1.0492		0.232	0.2969
								0.6483	1.0447		0.233	0.2978
								0.6495	1.0432		0.234	0.2987
								0.6517	1.0402		0.235	0.2995
								0.6551	1.0357		0.236	0.3004
								0.6585	1.0312		0.237	0.3013
								0.659	1.0306		0.238	0.3022
								0.6619	1.0267		0.239	0.303
								0.6653	1.0222		0.24	0.3039
								0.6684	1.018		0.241	0.3048
								0.6687	1.0177		0.242	0.3056
								0.6721	1.0132		0.243	0.3065
								0.6754	1.0087		0.244	0.3073
								0.6779	1.0055		0.245	0.3082
								0.6788	1.0042		0.246	0.3091
								0.6822	0.9997		0.247	0.3099
								0.6856	0.9952		0.248	0.3108
								0.6874	0.9929		0.249	0.3116
								0.689	0.9907		0.25	0.3125
								0.6924	0.9862		0.251	0.3133
								0.6958	0.9817		0.252	0.3142
								0.6968	0.9803		0.253	0.315
								0.6992	0.9772		0.254	0.3158
								0.7026	0.9727		0.255	0.3167
								0.706	0.9682		0.256	0.3175
								0.7063	0.9678		0.257	0.3184
								0.7093	0.9637		0.258	0.3192
								0.7127	0.9592		0.259	0.32
								0.7158	0.9552		0.26	0.3209
								0.7161	0.9547		0.261	0.3217
								0.7195	0.9502		0.262	0.3225
								0.7229	0.9457		0.263	0.3233
								0.7253	0.9426		0.264	0.3242
								0.7263	0.9413		0.265	0.325
								0.7297	0.9368		0.266	0.3258
								0.7331	0.9323		0.267	0.3266
								0.7347	0.9301		0.268	0.3274
								0.7365	0.9278		0.269	0.3282
								0.7399	0.9233		0.27	0.3291
								0.7433	0.9188		0.271	0.3299
								0.7442	0.9175		0.272	0.3307
								0.7466	0.9143		0.273	0.3315
								0.75	0.9098		0.274	0.3323
								0.7534	0.9053		0.275	0.3331
								0.7537	0.9049		0.276	0.3339
								0.7568	0.9008		0.277	0.3347
								0.7602	0.8963		0.278	0.3355
								0.7632	0.8924		0.279	0.3363
								0.7636	0.8918		0.28	0.3371
								0.767	0.8873		0.281	0.3379
								0.7704	0.8828		0.282	0.3387
								0.7726	0.8798		0.283	0.3394
								0.7738	0.8783		0.284	0.3402
								0.7772	0.8738		0.285	0.341
								0.7805	0.8693		0.286	0.3418
								0.7821	0.8672		0.287	0.3426
								0.7839	0.8648		0.288	0.3434
								0.7873	0.8603		0.289	0.3441
								0.7907	0.8558		0.29	0.3449
								0.7916	0.8547		0.291	0.3457
								0.7941	0.8513		0.292	0.3465
								0.7975	0.8468		0.293	0.3472
								0.8009	0.8423		0.294	0.348
								0.801	0.8421		0.295	0.3488
								0.8043	0.8378		0.296	0.3495
								0.8077	0.8333		0.297	0.3503
								0.8105	0.8295		0.298	0.3511
								0.8111	0.8288		0.299	0.3518
								0.8145	0.8243		0.3	0.3526
								0.8178	0.8198		0.301	0.3533
								0.82	0.817		0.302	0.3541
								0.8212	0.8153		0.303	0.3549
								0.8246	0.8108		0.304	0.3556
								0.828	0.8063		0.305	0.3564
								0.8295	0.8044		0.306	0.3571
								0.8314	0.8019		0.307	0.3579
								0.8348	0.7974		0.308	0.3586
								0.8382	0.7929		0.309	0.3594
								0.839	0.7918		0.31	0.3601
								0.8416	0.7884		0.311	0.3608
								0.845	0.7839		0.312	0.3616
								0.8484	0.7794		0.313	0.3623
								0.8484	0.7793		0.314	0.3631
								0.8517	0.7749		0.315	0.3638
								0.8551	0.7704		0.316	0.3645
								0.8579	0.7667		0.317	0.3653
								0.8585	0.7659		0.318	0.366
								0.8619	0.7614		0.319	0.3667
								0.8653	0.7569		0.32	0.3674
								0.8674	0.7541		0.321	0.3682
								0.8687	0.7524		0.322	0.3689
								0.8721	0.7479		0.323	0.3696
								0.8755	0.7434		0.324	0.3703
								0.8768	0.7416		0.325	0.3711
								0.8789	0.7389		0.326	0.3718
								0.8823	0.7344		0.327	0.3725
								0.8857	0.7299		0.328	0.3732
								0.8863	0.729		0.329	0.3739
								0.889	0.7254		0.33	0.3746
								0.8924	0.7209		0.331	0.3753
								0.8958	0.7165		0.332	0.3761
								0.8958	0.7164		0.333	0.3768
								0.8992	0.7119		0.334	0.3775
								0.9026	0.7074		0.335	0.3782
								0.9053	0.7039		0.336	0.3789
								0.906	0.7029		0.337	0.3796
								0.9094	0.6984		0.338	0.3803
								0.9128	0.6939		0.339	0.381
								0.9147	0.6913		0.34	0.3817
								0.9162	0.6894		0.341	0.3824
								0.9196	0.6849		0.342	0.3831
								0.9229	0.6804		0.343	0.3838
								0.9242	0.6788		0.344	0.3844
								0.9263	0.6759		0.345	0.3851
								0.9297	0.6714		0.346	0.3858
								0.9331	0.6669		0.347	0.3865
								0.9337	0.6662		0.348	0.3872
								0.9365	0.6624		0.349	0.3879
								0.9399	0.658		0.35	0.3886
								0.9432	0.6536		0.351	0.3892
								0.9433	0.6535		0.352	0.3899
								0.9467	0.649		0.353	0.3906
								0.9501	0.6445		0.354	0.3913
								0.9526	0.6411		0.355	0.392
								0.9535	0.64		0.356	0.3926
								0.9568	0.6355		0.357	0.3933
								0.9602	0.631		0.358	0.394
								0.9621	0.6285		0.359	0.3947
								0.9636	0.6265		0.36	0.3953
								0.967	0.622		0.361	0.396
								0.9704	0.6175		0.362	0.3967
								0.9716	0.6159		0.363	0.3973
								0.9738	0.613		0.364	0.398
								0.9772	0.6085		0.365	0.3986
								0.9806	0.604		0.366	0.3993
								0.981	0.6034		0.367	0.4
								0.984	0.5995		0.368	0.4006
								0.9874	0.595		0.369	0.4013
								0.9905	0.5908		0.37	0.4019
								0.9908	0.5905		0.371	0.4026
								0.9941	0.586		0.372	0.4032
								0.9975	0.5815		0.373	0.4039
								1	0.5782		0.374	0.4045
								1.0009	0.577		0.375	0.4052
								1.0043	0.5725		0.376	0.4058
								1.0077	0.568		0.377	0.4065
								1.0111	0.5635		0.378	0.4071
								1.0145	0.559		0.379	0.4078
								1.0179	0.5545		0.38	0.4084
								1.0213	0.55		0.381	0.4091
								1.0247	0.5455		0.382	0.4097
								1.028	0.541		0.383	0.4103
								1.0314	0.5365		0.384	0.411
								1.0348	0.532		0.385	0.4116
								1.0382	0.5275		0.386	0.4122
								1.0416	0.523		0.387	0.4129
								1.045	0.5186		0.388	0.4135
											0.389	0.4141
											0.39	0.4148
											0.391	0.4154
											0.392	0.416
											0.393	0.4166
											0.394	0.4173
											0.395	0.4179
											0.396	0.4185
											0.397	0.4191
											0.398	0.4198
											0.399	0.4204
											0.4	0.421
											0.401	0.4216
											0.402	0.4222
											0.403	0.4228
											0.404	0.4234
											0.405	0.4241
											0.406	0.4247
											0.407	0.4253
											0.408	0.4259
											0.409	0.4265
											0.41	0.4271
											0.411	0.4277
											0.412	0.4283
											0.413	0.4289
											0.414	0.4295
											0.415	0.4301
											0.416	0.4307
											0.417	0.4313
											0.418	0.4319
											0.419	0.4325
											0.42	0.4331
											0.421	0.4337
											0.422	0.4343
											0.423	0.4348
											0.424	0.4354
											0.425	0.436
											0.426	0.4366
											0.427	0.4372
											0.428	0.4378
											0.429	0.4384
											0.43	0.4389
											0.431	0.4395
											0.432	0.4401
											0.433	0.4407
											0.434	0.4413
											0.435	0.4418
											0.436	0.4424
											0.437	0.443
											0.438	0.4436
											0.439	0.4441
											0.44	0.4447
											0.441	0.4453
											0.442	0.4458
											0.443	0.4464
											0.444	0.447
											0.445	0.4475
											0.446	0.4481
											0.447	0.4487
											0.448	0.4492
											0.449	0.4498
											0.45	0.4503
											0.451	0.4509
											0.452	0.4515
											0.453	0.452
											0.454	0.4526
											0.455	0.4531
											0.456	0.4537
											0.457	0.4542
											0.458	0.4548
											0.459	0.4553
											0.46	0.4559
											0.461	0.4564
											0.462	0.457
											0.463	0.4575
											0.464	0.4581
											0.465	0.4586
											0.466	0.4591
											0.467	0.4597
											0.468	0.4602
											0.469	0.4608
											0.47	0.4613
											0.471	0.4618
											0.472	0.4624
											0.473	0.4629
											0.474	0.4635
											0.475	0.464
											0.476	0.4645
											0.477	0.465
											0.478	0.4656
											0.479	0.4661
											0.48	0.4666
											0.481	0.4672
											0.482	0.4677
											0.483	0.4682
											0.484	0.4687
											0.485	0.4693
											0.486	0.4698
											0.487	0.4703
											0.488	0.4708
											0.489	0.4714
											0.49	0.4719
											0.491	0.4724
											0.492	0.4729
											0.493	0.4734
											0.494	0.4739
											0.495	0.4745
											0.496	0.475
											0.497	0.4755
											0.498	0.476
											0.499	0.4765
											0.5	0.477
											0.501	0.4775
											0.502	0.478
											0.503	0.4785
											0.504	0.479
											0.505	0.4795
											0.506	0.48
											0.507	0.4806
											0.508	0.4811
											0.509	0.4816
											0.51	0.4821
											0.511	0.4826
											0.512	0.4831
											0.513	0.4836
											0.514	0.484
											0.515	0.4845
											0.516	0.485
											0.517	0.4855
											0.518	0.486
											0.519	0.4865
											0.52	0.487
											0.521	0.4875
											0.522	0.488
											0.523	0.4885
											0.524	0.489
											0.525	0.4895
											0.526	0.4899
											0.527	0.4904
											0.528	0.4909
											0.529	0.4914
											0.53	0.4919
											0.531	0.4924
											0.532	0.4928
											0.533	0.4933
											0.534	0.4938
											0.535	0.4943
											0.536	0.4948
											0.537	0.4952
											0.538	0.4957
											0.539	0.4962
											0.54	0.4967
											0.541	0.4971
											0.542	0.4976
											0.543	0.4981
											0.544	0.4985
											0.545	0.499
											0.546	0.4995
											0.547	0.5
											0.548	0.5004
											0.549	0.5009
											0.55	0.5014
											0.551	0.5018
											0.552	0.5023
											0.553	0.5027
											0.554	0.5032
											0.555	0.5037
											0.556	0.5041
											0.557	0.5046
											0.558	0.5051
											0.559	0.5055
											0.56	0.506
											0.561	0.5064
											0.562	0.5069
											0.563	0.5073
											0.564	0.5078
											0.565	0.5082
											0.566	0.5087
											0.567	0.5092
											0.568	0.5096
											0.569	0.5101
											0.57	0.5105
											0.571	0.511
											0.572	0.5114
											0.573	0.5118
											0.574	0.5123
											0.575	0.5127
											0.576	0.5132
											0.577	0.5136
											0.578	0.5141
											0.579	0.5145
											0.58	0.515
											0.581	0.5154
											0.582	0.5158
											0.583	0.5163
											0.584	0.5167
											0.585	0.5172
											0.586	0.5176
											0.587	0.518
											0.588	0.5185
											0.589	0.5189
											0.59	0.5193
											0.591	0.5198
											0.592	0.5202
											0.593	0.5206
											0.594	0.5211
											0.595	0.5215
											0.596	0.5219
											0.597	0.5224
											0.598	0.5228
											0.599	0.5232
											0.6	0.5237
											0.601	0.5241
											0.602	0.5245
											0.603	0.5249
											0.604	0.5254
											0.605	0.5258
											0.606	0.5262
											0.607	0.5266
											0.608	0.527
											0.609	0.5275
											0.61	0.5279
											0.611	0.5283
											0.612	0.5287
											0.613	0.5291
											0.614	0.5296
											0.615	0.53
											0.616	0.5304
											0.617	0.5308
											0.618	0.5312
											0.619	0.5316
											0.62	0.5321
											0.621	0.5325
											0.622	0.5329
											0.623	0.5333
											0.624	0.5337
											0.625	0.5341
											0.626	0.5345
											0.627	0.5349
											0.628	0.5353
											0.629	0.5357
											0.63	0.5361
											0.631	0.5366
											0.632	0.537
											0.633	0.5374
											0.634	0.5378
											0.635	0.5382
											0.636	0.5386
											0.637	0.539
											0.638	0.5394
											0.639	0.5398
											0.64	0.5402
											0.641	0.5406
											0.642	0.541
											0.643	0.5414
											0.644	0.5418
											0.645	0.5422
											0.646	0.5426
											0.647	0.543
											0.648	0.5434
											0.649	0.5437
											0.65	0.5441
											0.651	0.5445
											0.652	0.5449
											0.653	0.5453
											0.654	0.5457
											0.655	0.5461
											0.656	0.5465
											0.657	0.5469
											0.658	0.5473
											0.659	0.5477
											0.66	0.548
											0.661	0.5484
											0.662	0.5488
											0.663	0.5492
											0.664	0.5496
											0.665	0.55
											0.666	0.5504
											0.667	0.5507
											0.668	0.5511
											0.669	0.5515
											0.67	0.5519
											0.671	0.5523
											0.672	0.5526
											0.673	0.553
											0.674	0.5534
											0.675	0.5538
											0.676	0.5542
											0.677	0.5545
											0.678	0.5549
											0.679	0.5553
											0.68	0.5557
											0.681	0.556
											0.682	0.5564
											0.683	0.5568
											0.684	0.5572
											0.685	0.5575
											0.686	0.5579
											0.687	0.5583
											0.688	0.5586
											0.689	0.559
											0.69	0.5594
											0.691	0.5597
											0.692	0.5601
											0.693	0.5605
											0.694	0.5609
											0.695	0.5612
											0.696	0.5616
											0.697	0.5619
											0.698	0.5623
											0.699	0.5627
											0.7	0.563
											0.701	0.5634
											0.702	0.5638
											0.703	0.5641
											0.704	0.5645
											0.705	0.5648
											0.706	0.5652
											0.707	0.5656
											0.708	0.5659
											0.709	0.5663
											0.71	0.5666
											0.711	0.567
											0.712	0.5674
											0.713	0.5677
											0.714	0.5681
											0.715	0.5684
											0.716	0.5688
											0.717	0.5691
											0.718	0.5695
											0.719	0.5698
											0.72	0.5702
											0.721	0.5705
											0.722	0.5709
											0.723	0.5712
											0.724	0.5716
											0.725	0.5719
											0.726	0.5723
											0.727	0.5726
											0.728	0.573
											0.729	0.5733
											0.73	0.5737
											0.731	0.574
											0.732	0.5744
											0.733	0.5747
											0.734	0.5751
											0.735	0.5754
											0.736	0.5758
											0.737	0.5761
											0.738	0.5764
											0.739	0.5768
											0.74	0.5771
											0.741	0.5775
											0.742	0.5778
											0.743	0.5781
											0.744	0.5785
											0.745	0.5788
											0.746	0.5792
											0.747	0.5795
											0.748	0.5798
											0.749	0.5802
											0.75	0.5805
											0.751	0.5809
											0.752	0.5812
											0.753	0.5815
											0.754	0.5819
											0.755	0.5822
											0.756	0.5825
											0.757	0.5829
											0.758	0.5832
											0.759	0.5835
											0.76	0.5839
											0.761	0.5842
											0.762	0.5845
											0.763	0.5848
											0.764	0.5852
											0.765	0.5855
											0.766	0.5858
											0.767	0.5862
											0.768	0.5865
											0.769	0.5868
											0.77	0.5871
											0.771	0.5875
											0.772	0.5878
											0.773	0.5881
											0.774	0.5884
											0.775	0.5888
											0.776	0.5891
											0.777	0.5894
											0.778	0.5897
											0.779	0.5901
											0.78	0.5904
											0.781	0.5907
											0.782	0.591
											0.783	0.5913
											0.784	0.5917
											0.785	0.592
											0.786	0.5923
											0.787	0.5926
											0.788	0.5929
											0.789	0.5933
											0.79	0.5936
											0.791	0.5939
											0.792	0.5942
											0.793	0.5945
											0.794	0.5948
											0.795	0.5952
											0.796	0.5955
											0.797	0.5958
											0.798	0.5961
											0.799	0.5964
											0.8	0.5967
											0.801	0.597
											0.802	0.5973
											0.803	0.5977
											0.804	0.598
											0.805	0.5983
											0.806	0.5986
											0.807	0.5989
											0.808	0.5992
											0.809	0.5995
											0.81	0.5998
											0.811	0.6001
											0.812	0.6004
											0.813	0.6007
											0.814	0.6011
											0.815	0.6014
											0.816	0.6017
											0.817	0.602
											0.818	0.6023
											0.819	0.6026
											0.82	0.6029
											0.821	0.6032
											0.822	0.6035
											0.823	0.6038
											0.824	0.6041
											0.825	0.6044
											0.826	0.6047
											0.827	0.605
											0.828	0.6053
											0.829	0.6056
											0.83	0.6059
											0.831	0.6062
											0.832	0.6065
											0.833	0.6068
											0.834	0.6071
											0.835	0.6074
											0.836	0.6077
											0.837	0.608
											0.838	0.6083
											0.839	0.6086
											0.84	0.6089
											0.841	0.6092
											0.842	0.6095
											0.843	0.6097
											0.844	0.61
											0.845	0.6103
											0.846	0.6106
											0.847	0.6109
											0.848	0.6112
											0.849	0.6115
											0.85	0.6118
											0.851	0.6121
											0.852	0.6124
											0.853	0.6127
											0.854	0.613
											0.855	0.6132
											0.856	0.6135
											0.857	0.6138
											0.858	0.6141
											0.859	0.6144
											0.86	0.6147
											0.861	0.615
											0.862	0.6153
											0.863	0.6155
											0.864	0.6158
											0.865	0.6161
											0.866	0.6164
											0.867	0.6167
											0.868	0.617
											0.869	0.6172
											0.87	0.6175
											0.871	0.6178
											0.872	0.6181
											0.873	0.6184
											0.874	0.6187
											0.875	0.6189
											0.876	0.6192
											0.877	0.6195
											0.878	0.6198
											0.879	0.6201
											0.88	0.6203
											0.881	0.6206
											0.882	0.6209
											0.883	0.6212
											0.884	0.6215
											0.885	0.6217
											0.886	0.622
											0.887	0.6223
											0.888	0.6226
											0.889	0.6228
											0.89	0.6231
											0.891	0.6234
											0.892	0.6237
											0.893	0.6239
											0.894	0.6242
											0.895	0.6245
											0.896	0.6248
											0.897	0.625
											0.898	0.6253
											0.899	0.6256
											0.9	0.6258
											0.901	0.6261
											0.902	0.6264
											0.903	0.6267
											0.904	0.6269
											0.905	0.6272
											0.906	0.6275
											0.907	0.6277
											0.908	0.628
											0.909	0.6283
											0.91	0.6285
											0.911	0.6288
											0.912	0.6291
											0.913	0.6293
											0.914	0.6296
											0.915	0.6299
											0.916	0.6301
											0.917	0.6304
											0.918	0.6307
											0.919	0.6309
											0.92	0.6312
											0.921	0.6315
											0.922	0.6317
											0.923	0.632
											0.924	0.6323
											0.925	0.6325
											0.926	0.6328
											0.927	0.633
											0.928	0.6333
											0.929	0.6336
											0.93	0.6338
											0.931	0.6341
											0.932	0.6343
											0.933	0.6346
											0.934	0.6349
											0.935	0.6351
											0.936	0.6354
											0.937	0.6356
											0.938	0.6359
											0.939	0.6362
											0.94	0.6364
											0.941	0.6367
											0.942	0.6369
											0.943	0.6372
											0.944	0.6374
											0.945	0.6377
											0.946	0.6379
											0.947	0.6382
											0.948	0.6385
											0.949	0.6387
											0.95	0.639
											0.951	0.6392
											0.952	0.6395
											0.953	0.6397
											0.954	0.64
											0.955	0.6402
											0.956	0.6405
											0.957	0.6407
											0.958	0.641
											0.959	0.6412
											0.96	0.6415
											0.961	0.6417
											0.962	0.642
											0.963	0.6422
											0.964	0.6425
											0.965	0.6427
											0.966	0.643
											0.967	0.6432
											0.968	0.6435
											0.969	0.6437
											0.97	0.644
											0.971	0.6442
											0.972	0.6445
											0.973	0.6447
											0.974	0.645
											0.975	0.6452
											0.976	0.6455
											0.977	0.6457
											0.978	0.6459
											0.979	0.6462
											0.98	0.6464
											0.981	0.6467
											0.982	0.6469
											0.983	0.6472
											0.984	0.6474
											0.985	0.6477
											0.986	0.6479
											0.987	0.6481
											0.988	0.6484
											0.989	0.6486
											0.99	0.6489
											0.991	0.6491
											0.992	0.6493
											0.993	0.6496
											0.994	0.6498
											0.995	0.6501
											0.996	0.6503
											0.997	0.6505
											0.998	0.6508
											0.999	0.651
											1	0.6513

## Sheet: Fig. 2G
			Normalized histogram for each denaturant concentration ([GdmCl] in M)
	E bin edges		0.02	0.041	0.063	0.085	0.107	0.129	0.152	0.176	0.2	0.225	0.25	0.275	0.302	0.328	0.355	0.383	0.411	0.44	0.47	0.5	0.531	0.562	0.594	0.627	0.66	0.694	0.729	0.764	0.8	0.837	0.875	0.913	0.952	0.992	1.033	1.074	1.117	1.16	1.205	1.25	1.296	1.343	1.391	1.44	1.49	1.541	1.593
	-0.125		0	0	0.000300571	0	0	0	0	0	0.000317561	0	0	0.000333	0.000341064	0	0	0	0.000327761	0.000311236	0.000318471	0	0	0	0	0	0.000342231	0	0	0.000318979	0.000309693	0	0.00096743	0	0	0	0.000350631	0	0.000359454	0.000370782	0	0.000677277	0.000338066	0.000315657	0.000985545	0	0.00066912	0.00032352	0
	-0.1		0.00173792	0.000281452	0.000300571	0.000591541	0.000600781	0	0	0	0	0	0.00034153	0	0	0	0	0.000339905	0	0	0.000318471	0.000313381	0.000635324	0	0	0.000324359	0	0.000328084	0	0	0.000309693	0.000321958	0	0	0	0	0	0.000339905	0	0.000370782	0.000720461	0.000338639	0.000338066	0.000315657	0	0	0.00066912	0	0.000648929
	-0.075		0.000695169	0.000281452	0.000300571	0.00029577	0.000300391	0	0.000327439	0.00032041	0	0	0.00034153	0.000666001	0.000682128	0	0.000337952	0	0.000983284	0	0.000636943	0	0.000317662	0.000333222	0.000333111	0	0.000684463	0.000328084	0.000637146	0.000956938	0.00123877	0.000321958	0.00128991	0.000673627	0	0	0.000350631	0	0.00107836	0.000370782	0	0	0.00169033	0.00126263	0.000328515	0.000961847	0.00100368	0.00064704	0.000324465
	-0.05		0.00208551	0.000281452	0.000901713	0.00029577	0.000300391	0	0	0.00032041	0.000952683	0.000629723	0	0	0	0.000678656	0.000337952	0	0.000983284	0.000622471	0	0.000313381	0	0.000333222	0	0.000324359	0.000342231	0.000656168	0.000637146	0	0.000619387	0.000643915	0.000644953	0.000336814	0.000661157	0.000795862	0.000350631	0	0	0.000741565	0.00180115	0.000677277	0.00169033	0.000315657	0.000328515	0.000320616	0.00066912	0.00032352	0.000324465
	-0.025		0.00278067	0.000844357	0.000300571	0.000591541	0.000300391	0	0.000982318	0	0.000317561	0.000314861	0	0	0.00102319	0.000678656	0.000337952	0.000339905	0.000655523	0.000311236	0.000636943	0.000626763	0.000317662	0.000999667	0.000666223	0.000973078	0.000342231	0.000328084	0.000637146	0	0.000309693	0.000643915	0.00096743	0.000336814	0.00165289	0.000397931	0.00140252	0	0.00143781	0.000741565	0.000720461	0.000677277	0.000338066	0.000631313	0.00131406	0.00160308	0.00066912	0.00097056	0.000324465
	0		0.00173792	0.000281452	0.000300571	0.00029577	0	0	0	0.00032041	0.000317561	0.000629723	0.00034153	0	0.000341064	0.00101798	0.000337952	0.000339905	0	0.000622471	0.00127389	0.000940144	0.000317662	0.000333222	0.000333111	0.000648719	0	0	0.00127429	0	0.000309693	0.000321958	0	0	0.000661157	0	0.000701262	0	0.00107836	0	0.00108069	0.00169319	0.00135227	0.00094697	0.00131406	0.00128246	0.00133824	0.00032352	0.000648929
	0.025		0.00312826	0.000844357	0	0	0.000600781	0.000615764	0	0	0.000317561	0.000314861	0.00034153	0	0.000682128	0.000339328	0	0	0	0	0.000636943	0.000940144	0	0.000333222	0	0.000648719	0.000684463	0.000328084	0.00127429	0.000956938	0.000309693	0.000321958	0.000322477	0.00101044	0.00165289	0.000795862	0	0.00067981	0.000359454	0.000741565	0.000360231	0.00203183	0.0010142	0.00189394	0.00065703	0.000320616	0.00066912	0.00097056	0.00162232
	0.05		0.00243309	0.000844357	0	0	0.000300391	0	0	0.00160205	0.000317561	0	0.00034153	0	0.000682128	0.000339328	0	0.00101971	0.000983284	0	0.000636943	0.000313381	0	0	0.000333111	0.000973078	0.000342231	0.000656168	0	0.000637959	0	0.000965873	0.000322477	0.000336814	0.000330579	0	0.000701262	0.00067981	0.000359454	0	0.000360231	0.00135455	0.000676133	0.00094697	0.00131406	0.00160308	0.00033456	0.00064704	0.000973394
	0.075		0.00347584	0.000562905	0.000601142	0	0.000300391	0.000307882	0.000327439	0.00032041	0.000952683	0.000314861	0.00068306	0	0.000341064	0	0.000675904	0.00067981	0.000983284	0	0.000955414	0.000626763	0.000317662	0.000333222	0.000666223	0.000648719	0.000684463	0.000328084	0.00127429	0	0.000309693	0.000643915	0.000322477	0.00134725	0.000661157	0.000397931	0.000350631	0.000339905	0	0.000741565	0.00108069	0.00169319	0.000338066	0.00094697	0.000328515	0.000961847	0.00066912	0.00032352	0.000324465
	0.1		0.00278067	0.000844357	0.000300571	0.000887311	0.000600781	0.000615764	0.000327439	0	0.000635122	0.000314861	0	0.000333	0.000682128	0.000339328	0.000675904	0.00067981	0.000655523	0	0	0.000626763	0.000317662	0.000333222	0.000999334	0.000324359	0.000342231	0	0.000637146	0.000318979	0	0.000321958	0.00096743	0.000336814	0.00132231	0.000795862	0.000701262	0.000339905	0.000359454	0.000370782	0.000720461	0	0.0010142	0	0.000328515	0.000961847	0.00066912	0.00129408	0
	0.125		0.00278067	0.000562905	0.000300571	0	0.000300391	0.00123153	0.000327439	0	0.000317561	0	0.00034153	0.000333	0.000341064	0.000339328	0.00168976	0	0	0.000311236	0	0.000626763	0	0.000333222	0.000666223	0.000324359	0.000684463	0.000328084	0.000318573	0.000637959	0	0.000321958	0.00128991	0.000336814	0.000330579	0	0.00105189	0.00067981	0.00107836	0.000370782	0.00108069	0	0.0010142	0.00094697	0.00131406	0.000320616	0.00100368	0.00129408	0.000648929
	0.15		0.00173792	0.000562905	0.000901713	0.00029577	0	0.000307882	0.000327439	0.00032041	0	0.000629723	0.00034153	0.001332	0	0.000339328	0.000675904	0.000339905	0	0	0.00127389	0.00125353	0.000635324	0.000333222	0.000333111	0.000324359	0.000342231	0.000328084	0	0.000637959	0.000309693	0.000643915	0.00096743	0.00101044	0.00132231	0	0	0.00101971	0.000718907	0.00111235	0.00216138	0.000677277	0.0010142	0.000631313	0.000328515	0.000320616	0.00133824	0.00194112	0.000973394
	0.175		0.000695169	0.000281452	0	0.000591541	0.000300391	0	0.000654879	0.00032041	0.000635122	0.000944584	0.00034153	0	0.000682128	0	0.000337952	0.000339905	0.000327761	0	0.000318471	0	0	0	0.000666223	0.000973078	0	0.000328084	0.00127429	0.000318979	0.000309693	0.000965873	0.000644953	0.000336814	0.00132231	0.000795862	0.000350631	0	0	0.00111235	0	0.000338639	0.000338066	0.000631313	0.00131406	0.000320616	0.00033456	0.0016176	0.00162232
	0.2		0.00243309	0.000281452	0.000300571	0	0.000600781	0.00123153	0.000327439	0.00096123	0	0.00125945	0.00034153	0	0.000341064	0.000339328	0	0	0.000983284	0.000311236	0.000318471	0.000940144	0.000317662	0.00133289	0.000333111	0.00129744	0.000342231	0.000656168	0.00159286	0.000318979	0.00123877	0.000965873	0.000644953	0.000336814	0.000661157	0.00198965	0.000350631	0.000339905	0.00107836	0.00111235	0.00108069	0.000338639	0.000338066	0.00157828	0.00197109	0.000641231	0.00100368	0.00194112	0.000973394
	0.225		0.00417101	0.000281452	0.00120228	0.00029577	0	0.000307882	0.000654879	0.00032041	0	0.00125945	0.00068306	0.000666001	0	0	0.00135181	0.000339905	0.000983284	0.000622471	0.000318471	0.000940144	0.000317662	0.000333222	0.000666223	0.000324359	0.00102669	0.000328084	0.000637146	0.000637959	0.000309693	0.000321958	0.000644953	0.000673627	0.000991736	0.00119379	0.00105189	0.00135962	0.000718907	0.000741565	0.000360231	0.000338639	0.00169033	0.00189394	0.00065703	0.00128246	0.0033456	0.0016176	0.00259572
	0.25		0.0045186	0.000562905	0.000901713	0.00118308	0.000300391	0.000615764	0.000327439	0.00096123	0.000317561	0.000629723	0.00034153	0.000333	0.000341064	0.00101798	0.000675904	0.000339905	0.000327761	0.000622471	0.00127389	0.000313381	0.000952986	0.000333222	0.000666223	0	0.00136893	0.000656168	0.00127429	0.000318979	0.00092908	0.00128783	0.00096743	0.00168407	0.000991736	0.000397931	0.00140252	0.00067981	0.00143781	0.00148313	0.00180115	0.00135455	0.00236646	0.00126263	0.00164258	0.00288554	0.00100368	0.0016176	0.000973394
	0.275		0.00417101	0.000844357	0.000901713	0	0.000300391	0.000307882	0.000982318	0.00032041	0.00127024	0.00220403	0.00068306	0.000333	0.00136426	0.000678656	0.000675904	0.00101971	0.000327761	0.000311236	0.00159236	0.000940144	0.000635324	0.000333222	0.000999334	0.000973078	0.000684463	0.000984252	0.000637146	0.0015949	0.000619387	0.000643915	0.000644953	0.000673627	0.00264463	0.000795862	0.00105189	0.00101971	0.000359454	0.00222469	0.000720461	0.00101592	0.00270453	0.00410354	0.00197109	0.000961847	0.00200736	0.00258816	0.00129786
	0.3		0.00695169	0.000562905	0.000601142	0	0.000300391	0.000307882	0.00130976	0.00064082	0.000317561	0.000629723	0.00102459	0.000333	0.00136426	0.00169664	0.00202771	0.00135962	0.00163881	0.000622471	0.000636943	0.000940144	0.000635324	0	0.00133245	0	0.000342231	0.00164042	0.000318573	0.00127592	0.00154847	0.000643915	0.00096743	0.00101044	0.000661157	0.00198965	0.00210379	0.00101971	0.00179727	0.000741565	0.00144092	0.00135455	0.0010142	0	0.00229961	0.00384739	0.00133824	0.00129408	0.00194679
	0.325		0.00764685	0	0.000601142	0	0.000600781	0	0	0.00032041	0.00127024	0.000944584	0.00034153	0.001332	0.00102319	0.000339328	0.00168976	0.00067981	0.00131105	0.000933707	0.00127389	0.000940144	0.000952986	0.00133289	0.000999334	0.000973078	0.00136893	0.00164042	0.000955718	0.00191388	0.00216785	0.000643915	0.000644953	0.00101044	0.000991736	0.000795862	0.000701262	0.00169952	0.000718907	0.00296626	0.00252161	0.00203183	0.00169033	0.000315657	0.00164258	0.00256492	0.00133824	0.0016176	0.00129786
	0.35		0.00695169	0.000281452	0.000901713	0.00118308	0.000600781	0.00123153	0.000654879	0.00128164	0.000952683	0.000629723	0	0.000333	0.00102319	0.000339328	0.00202771	0.00067981	0.00131105	0.000622471	0.000636943	0.00156691	0.00158831	0.000333222	0.000333111	0.0016218	0.00171116	0.000984252	0.00159286	0.00191388	0.000619387	0.00128783	0.00161238	0.00168407	0.000661157	0.00238758	0.00245442	0.00169952	0.000718907	0.00148313	0.00108069	0.00101592	0.000676133	0.0022096	0.000985545	0.00128246	0.00200736	0.00097056	0.00162232
	0.375		0.00625652	0.000844357	0.000300571	0.00147885	0.00180234	0.000923645	0.000654879	0.00096123	0.000635122	0.00157431	0.00170765	0.000999001	0.00170532	0.000339328	0.00101386	0.00067981	0.000655523	0.00186741	0.00127389	0.000626763	0.000952986	0.00133289	0.000666223	0.000973078	0.00205339	0.000984252	0.000955718	0.00255183	0.00185816	0	0.00225734	0	0.000991736	0.00119379	0.00245442	0.00203943	0.00323508	0.00185391	0.00180115	0.00169319	0.00236646	0.00126263	0.00262812	0.00256492	0.00066912	0.00194112	0.00194679
	0.4		0.00486618	0.00112581	0.000901713	0	0.000901172	0.00153941	0.000982318	0.00096123	0.000952683	0.00157431	0.00170765	0.001332	0.00136426	0.000678656	0.00270362	0.00169952	0.000983284	0.00186741	0.000955414	0.00125353	0.00127065	0.00133289	0.00133245	0.000973078	0.00171116	0.000984252	0.000637146	0.000956938	0.00185816	0.00193175	0.00225734	0.00134725	0.00231405	0.000795862	0.00175316	0.00101971	0.00215672	0.00222469	0.00288184	0.00270911	0.0030426	0.00189394	0.00197109	0.00256492	0.0016728	0.00258816	0.00227125
	0.425		0.00834202	0.00112581	0.000601142	0.00118308	0.00210273	0.00123153	0.0016372	0.00064082	0.000317561	0.00157431	0.00170765	0.000999001	0.00170532	0.00339328	0.00135181	0.00135962	0.000983284	0.00217865	0.0022293	0.00125353	0.00190597	0.00233256	0.000999334	0.00129744	0.00239562	0.00131234	0.000637146	0.0015949	0.00123877	0.00128783	0.00193486	0.00168407	0.00198347	0.00198965	0.00175316	0.00101971	0.00143781	0.00222469	0.00216138	0.00169319	0.00270453	0.00252525	0.00558476	0.00224431	0.00368016	0.00194112	0.00227125
	0.45		0.00868961	0.000844357	0.00150286	0.00207039	0.000901172	0.000615764	0.00130976	0.00192246	0.000952683	0.00157431	0.00102459	0.002331	0.00204638	0.00203597	0.00168976	0.00169952	0.00131105	0.00248988	0.00127389	0.00156691	0.00190597	0.00266578	0.00233178	0.00227052	0.00136893	0.00164042	0.00223001	0.00350877	0.00278724	0.00321958	0.00225734	0.00168407	0.00165289	0.00278552	0.00245442	0.00305914	0.00395399	0.00259548	0.00288184	0.00270911	0.00270453	0.00284091	0.00262812	0.004168	0.00368016	0.00194112	0.00389358
	0.475		0.0132082	0.00253307	0.00240457	0.00177462	0.00180234	0.00246305	0.00196464	0.00224287	0.00127024	0.00125945	0.00204918	0.001332	0.00170532	0.00169664	0.00135181	0.000339905	0.00327761	0.00248988	0.0022293	0.00125353	0.00381194	0.00133289	0.000999334	0.0016218	0.00308008	0.00262467	0.00254858	0.00223285	0.00309693	0.00160979	0.00128991	0.00336814	0.000991736	0.00159172	0.00140252	0.00237933	0.00323508	0.00185391	0.00432277	0.00203183	0.00236646	0.00378788	0.00328515	0.00480923	0.00368016	0.00097056	0.00292018
	0.5		0.0208551	0.00140726	0.00120228	0.00177462	0.00120156	0.00246305	0.00130976	0.00192246	0.00158781	0.00220403	0.00239071	0.001665	0.00238745	0.00135731	0.00337952	0.00203943	0.00327761	0.00248988	0.00127389	0.0034472	0.00222363	0.00166611	0.00266489	0.00259488	0.00102669	0.00229659	0.00382287	0.00318979	0.00216785	0.00257566	0.00225734	0.0023577	0.00297521	0.00159172	0.00175316	0.00203943	0.00395399	0.00333704	0.00396254	0.00372503	0.00236646	0.00252525	0.00164258	0.00288554	0.00301104	0.00291168	0.00162232
	0.525		0.0177268	0.00197017	0.00150286	0.00266193	0.00240312	0.00246305	0.00229208	0.00096123	0.00127024	0.0040932	0.00204918	0.004329	0.00102319	0.00305395	0.00270362	0.00169952	0.00458866	0.00186741	0.0022293	0.00250705	0.00349428	0.00399867	0.00399734	0.00421667	0.00136893	0.00393701	0.00446002	0.0015949	0.00371632	0.00257566	0.00322477	0.00505221	0.00495868	0.00119379	0.00490884	0.00271924	0.0046729	0.00407861	0.00360231	0.00270911	0.0040568	0.0022096	0.00394218	0.00480923	0.00401472	0.0048528	0.00519143
	0.55		0.0201599	0.00197017	0.000601142	0.00207039	0.00360469	0.00153941	0.00327439	0.00160205	0.00158781	0.00314861	0.00375683	0.003996	0.0047749	0.00407194	0.00304157	0.00339905	0.00491642	0.00248988	0.00382166	0.0034472	0.00317662	0.00466511	0.00366422	0.00454103	0.00342231	0.00295276	0.0035043	0.00350877	0.00340663	0.00450741	0.0041922	0.00437858	0.00396694	0.00437724	0.00525947	0.00271924	0.00431344	0.00370782	0.004683	0.0060955	0.0040568	0.00473485	0.00525624	0.00480923	0.00568752	0.0048528	0.00324465
	0.575		0.0288495	0.00337743	0.004208	0.0050281	0.0033043	0.00400246	0.00294695	0.00448574	0.00349317	0.00598237	0.00375683	0.004329	0.00545703	0.00271463	0.00540723	0.00339905	0.00458866	0.00466853	0.00286624	0.00438734	0.00349428	0.002999	0.00433045	0.00356795	0.00513347	0.00328084	0.00254858	0.00542265	0.00433571	0.00450741	0.0041922	0.00707309	0.0046281	0.00198965	0.0045582	0.00509857	0.00718907	0.00889878	0.00504323	0.00643413	0.00676133	0.00568182	0.00394218	0.0060917	0.00535296	0.00582336	0.0055159
	0.6		0.0312826	0.00253307	0.00240457	0.00325348	0.0063082	0.00461823	0.00523903	0.00576738	0.00412829	0.00535264	0.00443989	0.004662	0.00511596	0.00305395	0.00506928	0.00509857	0.00655523	0.00653595	0.00605096	0.00376058	0.00412961	0.00333222	0.00632911	0.00421667	0.00479124	0.00393701	0.00223001	0.00542265	0.00650356	0.00354153	0.00451467	0.00370495	0.00231405	0.00676482	0.0045582	0.00407886	0.00790798	0.00407861	0.004683	0.00304775	0.00608519	0.00789141	0.00854139	0.00801539	0.00736032	0.00841152	0.00648929
	0.625		0.0347584	0.00450324	0.00510971	0.00473233	0.00480625	0.00492611	0.00392927	0.00576738	0.00635122	0.00535264	0.00785519	0.004995	0.0047749	0.00644723	0.00642109	0.00441876	0.00983284	0.00404606	0.00605096	0.0034472	0.00571792	0.00866378	0.005996	0.00518975	0.00787132	0.00426509	0.00541574	0.00478469	0.00557448	0.00611719	0.00612706	0.00639946	0.00727273	0.0051731	0.00666199	0.00509857	0.00790798	0.00519095	0.00576369	0.00982052	0.00980392	0.011048	0.00854139	0.0121834	0.0103714	0.00938208	0.00778715
	0.65		0.0437956	0.0064734	0.00571085	0.00650695	0.00811054	0.00769704	0.00589391	0.00768984	0.00825659	0.0081864	0.00853825	0.00899101	0.00716235	0.00916186	0.00946266	0.0067981	0.0104884	0.00840336	0.0124204	0.00626763	0.00635324	0.00733089	0.0103264	0.0110282	0.00684463	0.00918635	0.00414145	0.00861244	0.00619387	0.00965873	0.0116092	0.0097676	0.00892562	0.00716275	0.00666199	0.010877	0.00826743	0.0111235	0.0136888	0.0108364	0.0125085	0.00978535	0.00821288	0.0128246	0.0120442	0.0129408	0.0113563
	0.675		0.0514425	0.00956938	0.0108206	0.010352	0.0096125	0.00862069	0.0091683	0.0137776	0.0104795	0.00629723	0.010929	0.00999001	0.0112551	0.0111978	0.0135181	0.00883753	0.0131105	0.0127607	0.0130573	0.0109683	0.0101652	0.00999667	0.00999334	0.0107039	0.0109514	0.00951444	0.0114686	0.0124402	0.0157944	0.0115905	0.0096743	0.010778	0.0152066	0.0139276	0.0112202	0.0152957	0.0154565	0.0166852	0.0133285	0.0176092	0.0179175	0.0151515	0.0137976	0.0150689	0.0153898	0.0148819	0.0152498
	0.7		0.0590893	0.0143541	0.0120228	0.011535	0.017723	0.0150862	0.0160445	0.0131368	0.0123849	0.0160579	0.016735	0.00965701	0.0150068	0.0176451	0.0185874	0.0152957	0.0222878	0.0174292	0.0210191	0.0169226	0.0184244	0.011996	0.0163225	0.0120013	0.0167693	0.0177165	0.0181586	0.014673	0.0170331	0.0180296	0.0180587	0.0171775	0.0178512	0.0222841	0.0217391	0.0197145	0.0147376	0.0196515	0.0216138	0.0193024	0.0216362	0.0224116	0.0239816	0.0246874	0.0190699	0.0200582	0.0204413
	0.725		0.0799444	0.0180129	0.0192365	0.0183378	0.0171223	0.0221675	0.0242305	0.0192246	0.023182	0.0198363	0.0208333	0.020646	0.0231924	0.0223957	0.020953	0.0176751	0.0213045	0.0214753	0.0207006	0.0241304	0.0219187	0.0199933	0.0196536	0.0253	0.0212183	0.0216535	0.0232558	0.0200957	0.0247755	0.0212492	0.0248307	0.0272819	0.0241322	0.0282531	0.0301543	0.025153	0.030913	0.0307749	0.0266571	0.0247206	0.0297498	0.032197	0.0292378	0.0343059	0.0351288	0.0359107	0.0314731
	0.75		0.0875912	0.0264565	0.0288548	0.0286897	0.0255332	0.0295567	0.0330714	0.0349247	0.0250873	0.0311713	0.0351776	0.031302	0.0419509	0.0325755	0.0334572	0.0316111	0.0291708	0.0395269	0.0305732	0.0338452	0.0352605	0.0363212	0.0409727	0.0330847	0.0352498	0.0370735	0.032813	0.0382775	0.0405698	0.0354153	0.0322477	0.0431122	0.0413223	0.0302427	0.0413745	0.0346703	0.0377426	0.0422692	0.0497118	0.0409753	0.0442867	0.0476641	0.0390933	0.0474511	0.047173	0.0407635	0.0532122
	0.775		0.0882864	0.0416549	0.0414788	0.0488021	0.0348453	0.0554187	0.0428946	0.0563922	0.0593839	0.0484887	0.0481557	0.048618	0.0474079	0.0522565	0.0459615	0.0489463	0.06588	0.0485528	0.0538217	0.0517079	0.045108	0.0489837	0.0453031	0.0567629	0.0550992	0.0479003	0.0461931	0.0488038	0.0517188	0.0515132	0.0522412	0.0508589	0.0558678	0.0636689	0.0659187	0.057104	0.0632638	0.0667408	0.0615994	0.060955	0.0622042	0.0637626	0.0591327	0.0673293	0.0665775	0.0663216	0.064244
	0.8		0.0900243	0.0692373	0.0775473	0.0733511	0.0675879	0.067734	0.0671251	0.0660045	0.067323	0.0692695	0.0706967	0.0682651	0.0716235	0.0780455	0.0733356	0.0744392	0.078335	0.085901	0.0707006	0.0667502	0.0743329	0.0783072	0.071952	0.078495	0.0793977	0.0770997	0.0821918	0.0653907	0.0842366	0.083387	0.0773944	0.0791512	0.0836364	0.0756068	0.0848527	0.0846363	0.0880661	0.0863923	0.0882565	0.076871	0.0784314	0.0814394	0.0808147	0.0753447	0.0866511	0.0922032	0.0908501
	0.825		0.0778589	0.0993527	0.0958822	0.105886	0.102133	0.09883	0.104781	0.0942006	0.105748	0.106108	0.107923	0.0979021	0.0972033	0.104852	0.101386	0.110469	0.103245	0.0974167	0.0955414	0.103416	0.107687	0.103965	0.10493	0.0950373	0.107803	0.101378	0.10481	0.106858	0.110561	0.110109	0.109965	0.108454	0.106446	0.1154	0.0992286	0.10877	0.106398	0.109752	0.118876	0.13173	0.109195	0.112058	0.110053	0.120231	0.116092	0.110967	0.120701
	0.85		0.0663886	0.137067	0.14187	0.12866	0.142385	0.134236	0.139489	0.144825	0.141315	0.130353	0.135929	0.134199	0.125512	0.134035	0.125718	0.145479	0.122911	0.13352	0.123567	0.126293	0.131194	0.142286	0.138574	0.144016	0.133128	0.135171	0.141128	0.138118	0.15175	0.145847	0.132538	0.137083	0.132562	0.148826	0.148668	0.128144	0.152768	0.130515	0.129683	0.12699	0.136579	0.136679	0.134363	0.128567	0.13282	0.132643	0.137573
	0.875		0.0413625	0.16662	0.150586	0.161786	0.148693	0.159175	0.163065	0.151234	0.152747	0.153967	0.154713	0.15318	0.154161	0.139464	0.150389	0.150918	0.139626	0.150327	0.15828	0.154497	0.160419	0.151283	0.155563	0.148232	0.152977	0.150262	0.156419	0.164274	0.145246	0.15293	0.146404	0.147188	0.149421	0.145643	0.128682	0.144799	0.147017	0.152392	0.134006	0.147985	0.139959	0.140783	0.144218	0.142033	0.130478	0.130055	0.132706
	0.9		0.0295447	0.150858	0.150887	0.144336	0.160108	0.148091	0.15095	0.151554	0.150524	0.154597	0.13832	0.148518	0.143247	0.147268	0.139912	0.138001	0.136021	0.137566	0.137261	0.143842	0.128018	0.140953	0.137575	0.133636	0.136893	0.145341	0.137942	0.143222	0.122948	0.12331	0.135763	0.1226	0.128595	0.135296	0.125877	0.132223	0.116104	0.115313	0.113473	0.116492	0.115619	0.113636	0.119908	0.109971	0.115423	0.11485	0.112265
	0.925		0.0163365	0.113144	0.122332	0.112689	0.119856	0.10314	0.105435	0.104774	0.102572	0.0988665	0.109973	0.112221	0.113233	0.104513	0.108483	0.109109	0.104884	0.101774	0.11051	0.10937	0.107052	0.101633	0.0996003	0.107363	0.107803	0.104331	0.096209	0.0934609	0.0935274	0.100773	0.096743	0.0932974	0.0852893	0.0911261	0.0894109	0.0917743	0.0819554	0.0793474	0.0832133	0.0826278	0.0838404	0.0748106	0.0896846	0.0702148	0.0792907	0.0847622	0.0723556
	0.95		0.00695169	0.0655784	0.0655245	0.0739426	0.0672875	0.075431	0.0609037	0.0611983	0.0641473	0.0620277	0.0597678	0.0682651	0.0562756	0.0668476	0.0645488	0.0652617	0.0629302	0.0638033	0.0630573	0.0642432	0.0692503	0.0603132	0.062958	0.0525462	0.0540726	0.0603675	0.0602103	0.0532695	0.053577	0.0540889	0.0583683	0.0592792	0.0561983	0.0485476	0.0575035	0.0591434	0.038821	0.0470894	0.0507925	0.052489	0.0412441	0.042298	0.0430355	0.0436037	0.0431582	0.0394694	0.0463984
	0.975		0.00278067	0.0334928	0.0309588	0.0298728	0.0312406	0.0283251	0.0291421	0.0297981	0.0317561	0.0305416	0.0293716	0.034299	0.0341064	0.0308789	0.0331193	0.028552	0.0249099	0.0267663	0.0292994	0.0319649	0.0289072	0.0336554	0.0253165	0.0314629	0.0239562	0.0275591	0.0251673	0.0283892	0.0210592	0.0212492	0.0299903	0.0262715	0.0264463	0.0194986	0.022791	0.025153	0.0226456	0.0207638	0.0219741	0.0209956	0.0263692	0.0236742	0.0226675	0.0211606	0.0170626	0.0226464	0.0178456
	1		0.000347584	0.0135097	0.0135257	0.00946466	0.00871132	0.0113916	0.0114604	0.0131368	0.0098444	0.0144836	0.00922131	0.012987	0.0129604	0.00984052	0.0104765	0.00985724	0.00819403	0.011827	0.0133758	0.013162	0.0111182	0.00799733	0.0129913	0.0120013	0.00855578	0.0121391	0.01115	0.0130781	0.0092908	0.0119124	0.0109642	0.0124621	0.0109091	0.00716275	0.0105189	0.0125765	0.00826743	0.0100111	0.00864553	0.00677277	0.00709939	0.0107323	0.00755585	0.00737416	0.00769488	0.0103526	0.00843608
	1.025		0	0.00253307	0.00120228	0.00236616	0.00300391	0.000923645	0.00327439	0.00192246	0.00285805	0.00314861	0.00375683	0.002664	0.00136426	0.00169664	0.00236566	0.00373895	0.00262209	0.00342359	0.00254777	0.00125353	0.00412961	0.00266578	0.00333111	0.00486539	0.00171116	0.00393701	0.00318573	0.00255183	0.00247755	0.00386349	0.00290229	0.00404176	0.00396694	0.00358138	0.00140252	0.00475867	0.00143781	0.00259548	0.00288184	0.00135455	0.00473293	0.00441919	0.00295664	0.00192369	0.0033456	0.0016176	0.00259572
	1.05		0.000347584	0.000562905	0.000901713	0.000887311	0.000300391	0.000307882	0	0.00064082	0.000635122	0.00125945	0.00034153	0.000999001	0.00102319	0	0.000337952	0.00067981	0	0.000311236	0.000955414	0.00125353	0.000317662	0.000333222	0.000999334	0.000324359	0.00136893	0.000328084	0.000955718	0.000956938	0.000619387	0.000965873	0.000644953	0.000673627	0.00132231	0.000795862	0.000350631	0.00101971	0.00143781	0.000741565	0.000720461	0.00101592	0.000338066	0.00094697	0.00164258	0.000320616	0.00100368	0.00129408	0
	1.075		0	0	0	0	0	0	0	0	0	0	0.00034153	0	0	0	0	0	0.000327761	0	0	0	0	0	0	0	0.000342231	0	0.000637146	0	0.000309693	0	0.000322477	0.000336814	0.000330579	0	0.000350631	0.00101971	0.000718907	0	0	0	0.000338066	0	0.00065703	0	0	0.00032352	0
	1.1		0	0	0	0	0	0	0	0	0	0	0	0	0	0	0	0	0	0	0	0	0	0	0	0	0	0	0	0	0	0	0	0	0	0	0.000350631	0	0.000359454	0	0	0	0	0	0	0	0.00033456	0	0
	1.125		0	0	0	0	0	0	0	0	0	0	0	0	0	0	0	0	0	0	0	0	0	0	0	0	0	0	0	0	0	0	0	0	0	0	0	0	0	0	0	0	0	0	0	0	0	0	0
	1.15		0	0	0	0	0	0	0	0	0	0	0	0	0	0	0	0	0	0	0	0	0	0	0	0	0	0	0	0	0	0	0	0	0	0	0	0	0	0	0	0	0	0	0	0	0	0	0
	1.175		0	0	0	0	0	0	0	0	0	0	0	0	0	0	0	0	0	0	0	0	0	0	0	0	0	0	0	0	0	0	0	0	0	0	0	0	0	0	0	0	0	0	0	0	0	0	0
[truncated: 49 more columns]

## Sheet: Fig. 2H
	Data			Fit
	E bin edges	Normalized histogram for [GdmCl]=3.2mM		E bin edges	Amplitude low+high FRET population
	-0.14	0.0014		-0.135	0.0606
	-0.11	0.0014		-0.134	0.0631
	-0.08	0.0041		-0.133	0.0657
	-0.05	0.0041		-0.132	0.0684
	-0.02	0.0054		-0.131	0.0712
	0.01	0.0081		-0.13	0.0741
	0.04	0.0122		-0.129	0.0771
	0.07	0.027		-0.128	0.0803
	0.1	0.0378		-0.127	0.0835
	0.13	0.0527		-0.126	0.0869
	0.16	0.0635		-0.125	0.0904
	0.19	0.073		-0.124	0.094
	0.22	0.0568		-0.123	0.0978
	0.25	0.0527		-0.122	0.1017
	0.28	0.0257		-0.121	0.1057
	0.31	0.0311		-0.12	0.1099
	0.34	0.0162		-0.119	0.1142
	0.37	0.0122		-0.118	0.1187
	0.4	0.0068		-0.117	0.1233
	0.43	0.0041		-0.116	0.1281
	0.46	0.0041		-0.115	0.1331
	0.49	0.0041		-0.114	0.1383
	0.52	0.0041		-0.113	0.1436
	0.55	0.0041		-0.112	0.1492
	0.58	0.0054		-0.111	0.1549
	0.61	0.0108		-0.11	0.1608
	0.64	0.0135		-0.109	0.167
	0.67	0.0122		-0.108	0.1733
	0.7	0.0243		-0.107	0.1799
	0.73	0.0419		-0.106	0.1867
	0.76	0.0446		-0.105	0.1937
	0.79	0.0878		-0.104	0.201
	0.82	0.0838		-0.103	0.2085
	0.85	0.0622		-0.102	0.2162
	0.88	0.0527		-0.101	0.2242
	0.91	0.0324		-0.1	0.2325
	0.94	0.0108		-0.099	0.2411
	0.97	0.0027		-0.098	0.25
	1	0.0014		-0.097	0.2591
	1.03	0.0014		-0.096	0.2686
	1.06	0		-0.095	0.2783
	1.09	0		-0.094	0.2884
	1.12	0		-0.093	0.2988
	1.15	0		-0.092	0.3096
				-0.091	0.3207
				-0.09	0.3321
				-0.089	0.3439
				-0.088	0.3561
				-0.087	0.3687
				-0.086	0.3817
				-0.085	0.3951
				-0.084	0.4089
				-0.083	0.4231
				-0.082	0.4378
				-0.081	0.4529
				-0.08	0.4685
				-0.079	0.4846
				-0.078	0.5011
				-0.077	0.5182
				-0.076	0.5358
				-0.075	0.5539
				-0.074	0.5725
				-0.073	0.5917
				-0.072	0.6115
				-0.071	0.6318
				-0.07	0.6528
				-0.069	0.6744
				-0.068	0.6965
				-0.067	0.7194
				-0.066	0.7429
				-0.065	0.767
				-0.064	0.7919
				-0.063	0.8174
				-0.062	0.8437
				-0.061	0.8707
				-0.06	0.8984
				-0.059	0.927
				-0.058	0.9563
				-0.057	0.9864
				-0.056	1.0173
				-0.055	1.0491
				-0.054	1.0818
				-0.053	1.1153
				-0.052	1.1497
				-0.051	1.1851
				-0.05	1.2213
				-0.049	1.2586
				-0.048	1.2968
				-0.047	1.3359
				-0.046	1.3762
				-0.045	1.4174
				-0.044	1.4597
				-0.043	1.5031
				-0.042	1.5476
				-0.041	1.5932
				-0.04	1.6399
				-0.039	1.6878
				-0.038	1.7369
				-0.037	1.7872
				-0.036	1.8387
				-0.035	1.8915
				-0.034	1.9455
				-0.033	2.0009
				-0.032	2.0575
				-0.031	2.1156
				-0.03	2.1749
				-0.029	2.2357
				-0.028	2.2979
				-0.027	2.3615
				-0.026	2.4266
				-0.025	2.4932
				-0.024	2.5612
				-0.023	2.6308
				-0.022	2.702
				-0.021	2.7748
				-0.02	2.8491
				-0.019	2.9251
				-0.018	3.0028
				-0.017	3.0821
				-0.016	3.1631
				-0.015	3.2459
				-0.014	3.3304
				-0.013	3.4167
				-0.012	3.5048
				-0.011	3.5948
				-0.01	3.6866
				-0.009	3.7802
				-0.008	3.8758
				-0.007	3.9733
				-0.006	4.0727
				-0.005	4.1741
				-0.004	4.2775
				-0.003	4.383
				-0.002	4.4904
				-0.001	4.6
				0	4.7116
				0.001	4.8254
				0.002	4.9412
				0.003	5.0593
				0.004	5.1795
				0.005	5.3019
				0.006	5.4266
				0.007	5.5535
				0.008	5.6826
				0.009	5.8141
				0.01	5.9478
				0.011	6.0839
				0.012	6.2223
				0.013	6.3631
				0.014	6.5063
				0.015	6.6519
				0.016	6.7999
				0.017	6.9503
				0.018	7.1032
				0.019	7.2585
				0.02	7.4163
				0.021	7.5766
				0.022	7.7395
				0.023	7.9048
				0.024	8.0727
				0.025	8.2432
				0.026	8.4162
				0.027	8.5917
				0.028	8.7699
				0.029	8.9506
				0.03	9.1339
				0.031	9.3199
				0.032	9.5084
				0.033	9.6996
				0.034	9.8934
				0.035	10.0898
				0.036	10.2889
				0.037	10.4906
				0.038	10.6949
				0.039	10.9018
				0.04	11.1114
				0.041	11.3236
				0.042	11.5385
				0.043	11.7559
				0.044	11.976
				0.045	12.1987
				0.046	12.424
				0.047	12.6519
				0.048	12.8824
				0.049	13.1155
				0.05	13.3512
				0.051	13.5894
				0.052	13.8301
				0.053	14.0734
				0.054	14.3192
				0.055	14.5675
				0.056	14.8183
				0.057	15.0715
				0.058	15.3271
				0.059	15.5852
				0.06	15.8457
				0.061	16.1085
				0.062	16.3737
				0.063	16.6411
				0.064	16.9109
				0.065	17.1829
				0.066	17.4571
				0.067	17.7335
				0.068	18.0121
				0.069	18.2928
				0.07	18.5756
				0.071	18.8604
				0.072	19.1472
				0.073	19.436
				0.074	19.7267
				0.075	20.0193
				0.076	20.3137
				0.077	20.6099
				0.078	20.9078
				0.079	21.2074
				0.08	21.5087
				0.081	21.8116
				0.082	22.1159
				0.083	22.4218
				0.084	22.7291
				0.085	23.0378
				0.086	23.3477
				0.087	23.659
				0.088	23.9714
				0.089	24.2849
				0.09	24.5995
				0.091	24.9151
				0.092	25.2317
				0.093	25.5491
				0.094	25.8673
				0.095	26.1862
				0.096	26.5058
				0.097	26.826
				0.098	27.1468
				0.099	27.4679
				0.1	27.7894
				0.101	28.1113
				0.102	28.4333
				0.103	28.7555
				0.104	29.0777
				0.105	29.3999
				0.106	29.7221
				0.107	30.044
				0.108	30.3657
				0.109	30.687
				0.11	31.0079
				0.111	31.3284
				0.112	31.6482
				0.113	31.9673
				0.114	32.2857
				0.115	32.6032
				0.116	32.9197
				0.117	33.2353
				0.118	33.5497
				0.119	33.8629
				0.12	34.1749
				0.121	34.4854
				0.122	34.7945
				0.123	35.102
				0.124	35.4079
				0.125	35.712
				0.126	36.0143
				0.127	36.3146
				0.128	36.613
				0.129	36.9092
				0.13	37.2033
				0.131	37.495
				0.132	37.7844
				0.133	38.0713
				0.134	38.3557
				0.135	38.6374
				0.136	38.9164
				0.137	39.1926
				0.138	39.4658
				0.139	39.7361
				0.14	40.0033
				0.141	40.2673
				0.142	40.528
				0.143	40.7854
				0.144	41.0394
				0.145	41.2898
				0.146	41.5367
				0.147	41.7799
				0.148	42.0193
				0.149	42.2548
				0.15	42.4865
				0.151	42.7141
				0.152	42.9377
				0.153	43.1571
				0.154	43.3723
				0.155	43.5831
				0.156	43.7896
				0.157	43.9917
				0.158	44.1892
				0.159	44.3821
				0.16	44.5704
				0.161	44.7539
				0.162	44.9327
				0.163	45.1066
				0.164	45.2755
				0.165	45.4396
				0.166	45.5985
				0.167	45.7524
				0.168	45.9012
				0.169	46.0447
				0.17	46.183
				0.171	46.316
				0.172	46.4436
				0.173	46.5659
				0.174	46.6827
				0.175	46.794
				0.176	46.8998
				0.177	47
				0.178	47.0947
				0.179	47.1837
				0.18	47.267
				0.181	47.3447
				0.182	47.4166
				0.183	47.4828
				0.184	47.5432
				0.185	47.5978
				0.186	47.6466
				0.187	47.6895
				0.188	47.7266
				0.189	47.7578
				0.19	47.7832
				0.191	47.8027
				0.192	47.8162
				0.193	47.8239
				0.194	47.8257
				0.195	47.8216
				0.196	47.8115
				0.197	47.7956
				0.198	47.7738
				0.199	47.7461
				0.2	47.7125
				0.201	47.6731
				0.202	47.6278
				0.203	47.5767
				0.204	47.5198
				0.205	47.4571
				0.206	47.3886
				0.207	47.3144
				0.208	47.2345
				0.209	47.1489
				0.21	47.0576
				0.211	46.9608
				0.212	46.8583
				0.213	46.7503
				0.214	46.6368
				0.215	46.5178
				0.216	46.3934
				0.217	46.2636
				0.218	46.1285
				0.219	45.9881
				0.22	45.8425
				0.221	45.6917
				0.222	45.5358
				0.223	45.3748
				0.224	45.2088
				0.225	45.0378
				0.226	44.862
				0.227	44.6813
				0.228	44.4959
				0.229	44.3057
				0.23	44.111
				0.231	43.9116
				0.232	43.7078
				0.233	43.4996
				0.234	43.287
				0.235	43.0701
				0.236	42.849
				0.237	42.6238
				0.238	42.3946
				0.239	42.1614
				0.24	41.9243
				0.241	41.6834
				0.242	41.4387
				0.243	41.1904
				0.244	40.9385
				0.245	40.6832
				0.246	40.4245
				0.247	40.1624
				0.248	39.8971
				0.249	39.6287
				0.25	39.3573
				0.251	39.0828
				0.252	38.8055
				0.253	38.5254
				0.254	38.2427
				0.255	37.9573
				0.256	37.6693
				0.257	37.379
				0.258	37.0863
				0.259	36.7914
				0.26	36.4943
				0.261	36.1951
				0.262	35.894
				0.263	35.5909
				0.264	35.2861
				0.265	34.9796
				0.266	34.6714
				0.267	34.3618
				0.268	34.0507
				0.269	33.7382
				0.27	33.4245
				0.271	33.1096
				0.272	32.7937
				0.273	32.4767
				0.274	32.1588
				0.275	31.8402
				0.276	31.5207
				0.277	31.2007
				0.278	30.8801
				0.279	30.559
				0.28	30.2375
				0.281	29.9157
				0.282	29.5937
				0.283	29.2715
				0.284	28.9492
				0.285	28.627
				0.286	28.3049
				0.287	27.9829
				0.288	27.6612
				0.289	27.3398
				0.29	27.0188
				0.291	26.6983
				0.292	26.3784
				0.293	26.059
				0.294	25.7403
				0.295	25.4224
				0.296	25.1054
				0.297	24.7892
				0.298	24.474
				0.299	24.1598
				0.3	23.8467
				0.301	23.5347
				0.302	23.224
				0.303	22.9146
				0.304	22.6064
				0.305	22.2997
				0.306	21.9944
				0.307	21.6906
				0.308	21.3884
				0.309	21.0878
				0.31	20.7888
				0.311	20.4916
				0.312	20.1961
				0.313	19.9024
				0.314	19.6106
				0.315	19.3206
				0.316	19.0326
				0.317	18.7466
				0.318	18.4626
				0.319	18.1807
				0.32	17.9008
				0.321	17.6231
				0.322	17.3475
				0.323	17.0742
				0.324	16.8031
				0.325	16.5342
				0.326	16.2677
				0.327	16.0034
				0.328	15.7416
				0.329	15.482
				0.33	15.2249
				0.331	14.9702
				0.332	14.718
				0.333	14.4682
				0.334	14.2209
				0.335	13.9761
				0.336	13.7339
				0.337	13.4941
				0.338	13.2569
				0.339	13.0223
				0.34	12.7902
				0.341	12.5608
				0.342	12.3339
				0.343	12.1096
				0.344	11.888
				0.345	11.6689
				0.346	11.4525
				0.347	11.2387
				0.348	11.0275
				0.349	10.819
				0.35	10.6131
				0.351	10.4098
				0.352	10.2092
				0.353	10.0112
				0.354	9.8158
				0.355	9.6231
				0.356	9.433
				0.357	9.2454
				0.358	9.0605
				0.359	8.8782
				0.36	8.6985
				0.361	8.5214
				0.362	8.3469
				0.363	8.1749
				0.364	8.0055
				0.365	7.8386
				0.366	7.6743
				0.367	7.5124
				0.368	7.3531
				0.369	7.1963
				0.37	7.0419
				0.371	6.89
				0.372	6.7406
				0.373	6.5935
				0.374	6.4489
				0.375	6.3067
				0.376	6.1669
				0.377	6.0294
				0.378	5.8942
				0.379	5.7614
				0.38	5.6309
				0.381	5.5026
				0.382	5.3766
				0.383	5.2529
				0.384	5.1313
				0.385	5.012
				0.386	4.8948
				0.387	4.7798
				0.388	4.6669
				0.389	4.5561
				0.39	4.4473
				0.391	4.3407
				0.392	4.2361
				0.393	4.1335
				0.394	4.0328
				0.395	3.9342
				0.396	3.8375
				0.397	3.7427
				0.398	3.6497
				0.399	3.5587
				0.4	3.4695
				0.401	3.3821
				0.402	3.2965
				0.403	3.2127
				0.404	3.1306
				0.405	3.0503
				0.406	2.9716
				0.407	2.8946
				0.408	2.8193
				0.409	2.7456
				0.41	2.6735
				0.411	2.6029
				0.412	2.5339
				0.413	2.4664
				0.414	2.4005
				0.415	2.336
				0.416	2.2729
				0.417	2.2113
				0.418	2.1511
				0.419	2.0923
				0.42	2.0348
				0.421	1.9787
				0.422	1.9238
				0.423	1.8703
				0.424	1.818
				0.425	1.767
				0.426	1.7172
				0.427	1.6686
				0.428	1.6211
				0.429	1.5749
				0.43	1.5297
				0.431	1.4857
				0.432	1.4427
				0.433	1.4008
				0.434	1.36
				0.435	1.3202
				0.436	1.2814
				0.437	1.2436
				0.438	1.2068
				0.439	1.1709
				0.44	1.1359
				0.441	1.1018
				0.442	1.0687
				0.443	1.0364
				0.444	1.0049
				0.445	0.9743
				0.446	0.9445
				0.447	0.9155
				0.448	0.8873
				0.449	0.8598
				0.45	0.8331
				0.451	0.8071
				0.452	0.7819
				0.453	0.7573
				0.454	0.7334
				0.455	0.7102
				0.456	0.6876
				0.457	0.6657
				0.458	0.6444
				0.459	0.6237
				0.46	0.6035
				0.461	0.584
				0.462	0.565
				0.463	0.5466
				0.464	0.5287
				0.465	0.5113
				0.466	0.4945
				0.467	0.4781
				0.468	0.4622
				0.469	0.4468
				0.47	0.4319
				0.471	0.4174
				0.472	0.4033
				0.473	0.3897
				0.474	0.3765
				0.475	0.3636
				0.476	0.3512
				0.477	0.3392
				0.478	0.3275
				0.479	0.3162
				0.48	0.3053
				0.481	0.2946
				0.482	0.2844
				0.483	0.2744
				0.484	0.2648
				0.485	0.2555
				0.486	0.2464
				0.487	0.2377
				0.488	0.2292
				0.489	0.221
				0.49	0.2131
				0.491	0.2055
				0.492	0.1981
				0.493	0.1909
				0.494	0.184
				0.495	0.1773
				0.496	0.1708
				0.497	0.1645
				0.498	0.1585
				0.499	0.1526
				0.5	0.147
				0.501	0.1415
				0.502	0.1363
				0.503	0.1312
				0.504	0.1263
				0.505	0.1215
				0.506	0.117
				0.507	0.1126
				0.508	0.1083
				0.509	0.1042
				0.51	0.1002
				0.511	0.0964
				0.512	0.0927
				0.513	0.0891
				0.514	0.0857
				0.515	0.0824
				0.516	0.0792
				0.517	0.0762
				0.518	0.0732
				0.519	0.0704
				0.52	0.0676
				0.521	0.065
				0.522	0.0624
				0.523	0.06
				0.524	0.0577
				0.525	0.0554
				0.526	0.0532
				0.527	0.0511
				0.528	0.0491
				0.529	0.0472
				0.53	0.0454
				0.531	0.0436
				0.532	0.0419
				0.533	0.0403
				0.534	0.0387
				0.535	0.0372
				0.536	0.0358
				0.537	0.0344
				0.538	0.0331
				0.539	0.0319
				0.54	0.0307
				0.541	0.0296
				0.542	0.0285
				0.543	0.0275
				0.544	0.0265
				0.545	0.0256
				0.546	0.0247
				0.547	0.0239
				0.548	0.0232
				0.549	0.0224
				0.55	0.0218
				0.551	0.0212
				0.552	0.0206
				0.553	0.0201
				0.554	0.0196
				0.555	0.0192
				0.556	0.0188
				0.557	0.0184
				0.558	0.0181
				0.559	0.0179
				0.56	0.0177
				0.561	0.0175
				0.562	0.0174
				0.563	0.0174
				0.564	0.0174
				0.565	0.0174
				0.566	0.0175
				0.567	0.0177
				0.568	0.0179
				0.569	0.0181
				0.57	0.0185
				0.571	0.0188
				0.572	0.0193
				0.573	0.0198
				0.574	0.0204
				0.575	0.021
				0.576	0.0217
				0.577	0.0225
				0.578	0.0234
				0.579	0.0243
				0.58	0.0253
				0.581	0.0264
				0.582	0.0276
				0.583	0.0289
				0.584	0.0303
				0.585	0.0318
				0.586	0.0334
				0.587	0.0352
				0.588	0.037
				0.589	0.039
				0.59	0.0411
				0.591	0.0433
				0.592	0.0457
				0.593	0.0483
				0.594	0.051
				0.595	0.0538
				0.596	0.0569
				0.597	0.0601
				0.598	0.0635
				0.599	0.0671
				0.6	0.071
				0.601	0.075
				0.602	0.0793
				0.603	0.0838
				0.604	0.0886
				0.605	0.0937
				0.606	0.099
				0.607	0.1046
				0.608	0.1106
				0.609	0.1168
				0.61	0.1234
				0.611	0.1304
				0.612	0.1377
				0.613	0.1454
				0.614	0.1535
				0.615	0.162
				0.616	0.171
				0.617	0.1804
				0.618	0.1904
				0.619	0.2008
				0.62	0.2117
				0.621	0.2232
				0.622	0.2353
				0.623	0.2479
				0.624	0.2612
				0.625	0.2752
				0.626	0.2898
				0.627	0.3051
				0.628	0.3212
				0.629	0.338
				0.63	0.3556
				0.631	0.374
				0.632	0.3933
				0.633	0.4135
				0.634	0.4347
				0.635	0.4568
				0.636	0.4799
				0.637	0.5041
				0.638	0.5293
				0.639	0.5557
				0.64	0.5832
				0.641	0.612
				0.642	0.642
				0.643	0.6734
				0.644	0.706
				0.645	0.7401
				0.646	0.7757
				0.647	0.8127
				0.648	0.8513
				0.649	0.8916
				0.65	0.9334
				0.651	0.9771
				0.652	1.0225
				0.653	1.0697
				0.654	1.1188
				0.655	1.17
				0.656	1.2231
				0.657	1.2783
				0.658	1.3358
				0.659	1.3954
				0.66	1.4573
				0.661	1.5216
				0.662	1.5884
				0.663	1.6576
				0.664	1.7295
				0.665	1.804
				0.666	1.8812
				0.667	1.9613
				0.668	2.0442
				0.669	2.1302
				0.67	2.2192
				0.671	2.3113
				0.672	2.4067
				0.673	2.5054
				0.674	2.6075
				0.675	2.713
				0.676	2.8221
				0.677	2.9349
				0.678	3.0514
				0.679	3.1718
				0.68	3.2961
				0.681	3.4244
				0.682	3.5568
				0.683	3.6934
				0.684	3.8342
				0.685	3.9795
				0.686	4.1293
				0.687	4.2836
				0.688	4.4425
				0.689	4.6062
				0.69	4.7748
				0.691	4.9483
				0.692	5.1268
				0.693	5.3104
				0.694	5.4992
				0.695	5.6933
				0.696	5.8928
				0.697	6.0977
				0.698	6.3082
				0.699	6.5244
				0.7	6.7463
				0.701	6.9739
				0.702	7.2075
				0.703	7.447
				0.704	7.6925
				0.705	7.9442
				0.706	8.202
				0.707	8.4661
				0.708	8.7366
				0.709	9.0134
				0.71	9.2966
				0.711	9.5864
				0.712	9.8827
				0.713	10.1857
				0.714	10.4953
				0.715	10.8116
				0.716	11.1346
				0.717	11.4645
				0.718	11.8012
				0.719	12.1447
				0.72	12.4951
				0.721	12.8524
				0.722	13.2167
				0.723	13.5878
				0.724	13.9659
				0.725	14.3509
				0.726	14.7429
				0.727	15.1418
				0.728	15.5476
				0.729	15.9602
				0.73	16.3798
				0.731	16.8061
				0.732	17.2393
				0.733	17.6792
				0.734	18.1258
				0.735	18.579
				0.736	19.0389
				0.737	19.5052
				0.738	19.9779
				0.739	20.4571
				0.74	20.9424
				0.741	21.434
				0.742	21.9315
				0.743	22.4351
				0.744	22.9444
				0.745	23.4595
				0.746	23.9801
				0.747	24.5062
				0.748	25.0376
				0.749	25.574
				0.75	26.1155
				0.751	26.6618
				0.752	27.2127
				0.753	27.768
				0.754	28.3276
				0.755	28.8912
				0.756	29.4588
				0.757	30.0299
				0.758	30.6045
				0.759	31.1823
				0.76	31.763
				0.761	32.3465
				0.762	32.9325
				0.763	33.5208
				0.764	34.111
				0.765	34.7029
				0.766	35.2963
				0.767	35.8909
				0.768	36.4864
				0.769	37.0824
				0.77	37.6789
				0.771	38.2753
				0.772	38.8715
				0.773	39.4671
				0.774	40.0618
				0.775	40.6554
				0.776	41.2474
				0.777	41.8376
				0.778	42.4256
				0.779	43.0112
				0.78	43.5939
				0.781	44.1735
				0.782	44.7496
				0.783	45.322
				0.784	45.8902
				0.785	46.4539
				0.786	47.0127
				0.787	47.5665
				0.788	48.1147
				0.789	48.6571
				0.79	49.1933
				0.791	49.723
				0.792	50.2458
				0.793	50.7615
				0.794	51.2697
				0.795	51.77
				0.796	52.2621
				0.797	52.7457
				0.798	53.2206
				0.799	53.6862
				0.8	54.1425
				0.801	54.5889
				0.802	55.0253
				0.803	55.4514
				0.804	55.8668
				0.805	56.2712
				0.806	56.6644
				0.807	57.0461
				0.808	57.416
				0.809	57.7739
				0.81	58.1196
				0.811	58.4526
				0.812	58.7729
				0.813	59.0802
				0.814	59.3743
				0.815	59.655
				0.816	59.9219
				0.817	60.1751
				0.818	60.4142
				0.819	60.6392
				0.82	60.8497
				0.821	61.0458
				0.822	61.2272
				0.823	61.3938
				0.824	61.5455
				0.825	61.6821
				0.826	61.8036
				0.827	61.9099
				0.828	62.0008
				0.829	62.0764
				0.83	62.1366
				0.831	62.1813
				0.832	62.2105
				0.833	62.2241
				0.834	62.2222
				0.835	62.2048
				0.836	62.1718
				0.837	62.1234
				0.838	62.0594
				0.839	61.9801
				0.84	61.8854
				0.841	61.7754
				0.842	61.6502
				0.843	61.5099
				0.844	61.3546
				0.845	61.1844
				0.846	60.9994
				0.847	60.7998
				0.848	60.5857
				0.849	60.3573
				0.85	60.1148
				0.851	59.8582
				0.852	59.5879
				0.853	59.3039
				0.854	59.0066
				0.855	58.6961
				0.856	58.3727
				0.857	58.0366
				0.858	57.6879
				0.859	57.3271
				0.86	56.9542
				0.861	56.5697
				0.862	56.1737
				0.863	55.7666
				0.864	55.3486
				0.865	54.92
				0.866	54.4811
				0.867	54.0323
				0.868	53.5737
				0.869	53.1058
				0.87	52.6288
				0.871	52.143
				0.872	51.6489
				0.873	51.1466
				0.874	50.6366
				0.875	50.1192
				0.876	49.5946
				0.877	49.0633
				0.878	48.5256
				0.879	47.9817
				0.88	47.4321
				0.881	46.8771
				0.882	46.317
				0.883	45.7522
				0.884	45.183
				0.885	44.6097
				0.886	44.0327
				0.887	43.4523
				0.888	42.8688
				0.889	42.2826
				0.89	41.694
				0.891	41.1034
				0.892	40.511
				0.893	39.9171
				0.894	39.3221
				0.895	38.7264
				0.896	38.1301
				0.897	37.5336
				0.898	36.9373
				0.899	36.3413
				0.9	35.746
				0.901	35.1517
				0.902	34.5586
				0.903	33.9671
				0.904	33.3773
				0.905	32.7896
				0.906	32.2042
				0.907	31.6214
				0.908	31.0413
				0.909	30.4643
				0.91	29.8905
				0.911	29.3202
				0.912	28.7536
				0.913	28.191
				0.914	27.6324
				0.915	27.0781
				0.916	26.5283
				0.917	25.9832
				0.918	25.443
				0.919	24.9077
				0.92	24.3776
				0.921	23.8529
				0.922	23.3336
				0.923	22.8199
				0.924	22.3119
				0.925	21.8098
				0.926	21.3137
				0.927	20.8237
				0.928	20.3398
				0.929	19.8623
				0.93	19.391
				0.931	18.9263
				0.932	18.4681
				0.933	18.0164
				0.934	17.5715
				0.935	17.1332
				0.936	16.7017
				0.937	16.277
				0.938	15.8591
				0.939	15.4481
				0.94	15.044
				0.941	14.6468
				0.942	14.2565
				0.943	13.8732
				0.944	13.4968
				0.945	13.1273
				0.946	12.7648
				0.947	12.4092
				0.948	12.0604
				0.949	11.7186
				0.95	11.3836
				0.951	11.0554
				0.952	10.7339
				0.953	10.4193
				0.954	10.1113
				0.955	9.81
				0.956	9.5152
				0.957	9.2271
				0.958	8.9454
				0.959	8.6701
				0.96	8.4013
				0.961	8.1387
				0.962	7.8824
				0.963	7.6322
				0.964	7.3881
				0.965	7.1501
				0.966	6.9179
				0.967	6.6917
				0.968	6.4712
				0.969	6.2565
				0.97	6.0473
				0.971	5.8437
				0.972	5.6455
				0.973	5.4527
				0.974	5.2652
				0.975	5.0828
				0.976	4.9055
				0.977	4.7333
				0.978	4.5659
				0.979	4.4034
				0.98	4.2455
				0.981	4.0924
				0.982	3.9437
				0.983	3.7995
				0.984	3.6597
				0.985	3.5241
				0.986	3.3927
				0.987	3.2654
				0.988	3.1421
				0.989	3.0227
				0.99	2.9071
				0.991	2.7952
				0.992	2.6869
				0.993	2.5822
				0.994	2.481
				0.995	2.3831
				0.996	2.2886
				0.997	2.1972
				0.998	2.1089
				0.999	2.0237
				1	1.9415
				1.001	1.8621
				1.002	1.7855
				1.003	1.7117
				1.004	1.6405
				1.005	1.5718
				1.006	1.5057
				1.007	1.4419
				1.008	1.3806
				1.009	1.3215
				1.01	1.2646
				1.011	1.2099
				1.012	1.1572
				1.013	1.1066
				1.014	1.0579
				1.015	1.0111
				1.016	0.9662
				1.017	0.923
				1.018	0.8815
				1.019	0.8416
				1.02	0.8034
				1.021	0.7667
				1.022	0.7315
				1.023	0.6978
				1.024	0.6654
				1.025	0.6344
				1.026	0.6047
				1.027	0.5762
				1.028	0.5489
				1.029	0.5228
				1.03	0.4978
				1.031	0.4739
				1.032	0.451
				1.033	0.4291
				1.034	0.4082
				1.035	0.3882
				1.036	0.3691
				1.037	0.3508
				1.038	0.3334
				1.039	0.3167
				1.04	0.3009
				1.041	0.2857
				1.042	0.2712
				1.043	0.2574
				1.044	0.2442
				1.045	0.2317
				1.046	0.2197
				1.047	0.2084
				1.048	0.1975
				1.049	0.1872
				1.05	0.1773
				1.051	0.168
				1.052	0.1591
				1.053	0.1506
				1.054	0.1425
				1.055	0.1349
				1.056	0.1276
				1.057	0.1207
				1.058	0.1141
				1.059	0.1079
				1.06	0.1019
				1.061	0.0963
				1.062	0.091
				1.063	0.0859
				1.064	0.0811
				1.065	0.0766
				1.066	0.0723
				1.067	0.0682
				1.068	0.0643
				1.069	0.0606
				1.07	0.0572
				1.071	0.0539
				1.072	0.0508
				1.073	0.0478
				1.074	0.045
				1.075	0.0424
				1.076	0.0399
				1.077	0.0376
				1.078	0.0353
				1.079	0.0332
				1.08	0.0313
				1.081	0.0294
				1.082	0.0276
				1.083	0.026
				1.084	0.0244
				1.085	0.0229
				1.086	0.0215
				1.087	0.0202
				1.088	0.0189
				1.089	0.0178
				1.09	0.0167
				1.091	0.0156
				1.092	0.0147
				1.093	0.0137
				1.094	0.0129
				1.095	0.0121
				1.096	0.0113
				1.097	0.0106
				1.098	0.0099
				1.099	0.0093
				1.1	0.0087
				1.101	0.0081
				1.102	0.0076
				1.103	0.0071
				1.104	0.0066
				1.105	0.0062
				1.106	0.0058
				1.107	0.0054
				1.108	0.0051
				1.109	0.0047
				1.11	0.0044
				1.111	0.0041
				1.112	0.0038
				1.113	0.0036
				1.114	0.0033
				1.115	0.0031
				1.116	0.0029
				1.117	0.0027
				1.118	0.0025
				1.119	0.0023
				1.12	0.0022
				1.121	0.002
				1.122	0.0019
				1.123	0.0018
				1.124	0.0016
				1.125	0.0015
				1.126	0.0014
				1.127	0.0013
				1.128	0.0012
				1.129	0.0011
				1.13	0.0011
				1.131	0.001
				1.132	0.0009
				1.133	0.0008
				1.134	0.0008
				1.135	0.0007
				1.136	0.0007
				1.137	0.0006
				1.138	0.0006
				1.139	0.0005
				1.14	0.0005
				1.141	0.0005
				1.142	0.0004
				1.143	0.0004
				1.144	0.0004
				1.145	0.0003
				1.146	0.0003
				1.147	0.0003
				1.148	0.0003
				1.149	0.0002
				1.15	0.0002
				1.151	0.0002
				1.152	0.0002
				1.153	0.0002
				1.154	0.0002
				1.155	0.0002
				1.156	0.0001
				1.157	0.0001
				1.158	0.0001
				1.159	0.0001
				1.16	0.0001
				1.161	0.0001
				1.162	0.0001
				1.163	0.0001
				1.164	0.0001
				1.165	0.0001

## Sheet: Fig. 2I
	Data				Fit
	[GdmCl] (M)	Fraction of unfolded molecules	STD of Probability		[GdmCl] (M)	Fraction
	0.0414	0.0062	0.0207		0.0205	0
	0.0627	0.008	0.0235		0.0206	0
	0.0845	0.0032	0.0182		0.0207	0
	0.1067	0.0044	0.022		0.0208	0
	0.1294	0.0063	0.0219		0.0209	0
	0.1524	0.0063	0.0242		0.021	0
	0.176	0.0057	0.0242		0.0212	0
	0.2001	0.0045	0.0227		0.0213	0
	0.2246	0.0067	0.0236		0.0214	0
	0.2497	0.0057	0.0287		0.0215	0
	0.2754	0.0041	0.0244		0.0217	0
	0.3015	0.0097	0.0224		0.0218	0
	0.3281	0.0062	0.0187		0.0219	0
	0.3553	0.0102	0.0213		0.022	0
	0.3831	0.0046	0.0199		0.0222	0
	0.4114	0.0058	0.0237		0.0223	0
	0.4403	0.0079	0.02		0.0224	0
	0.4698	0.0078	0.0271		0.0225	0
	0.4999	0.0067	0.0242		0.0227	0
	0.5306	0.0058	0.0263		0.0228	0
	0.5619	0.0062	0.0156		0.0229	0
	0.594	0.0087	0.0228		0.0231	0
	0.6266	0.0072	0.0176		0.0232	0
	0.6599	0.008	0.0188		0.0233	0
	0.694	0.0051	0.0263		0.0235	0
	0.7286	0.0108	0.0186		0.0236	0
	0.7639	0.0096	0.0289		0.0237	0
	0.8002	0.0093	0.0172		0.0239	0
	0.837	0.0065	0.0161		0.024	0
	0.8746	0.0074	0.0206		0.0241	0
	0.913	0.0046	0.0175		0.0243	0
	0.9521	0.0113	0.0179		0.0244	0
	0.9921	0.0115	0.0214		0.0245	0
	1.0329	0.0105	0.0196		0.0247	0
	1.0745	0.0091	0.0201		0.0248	0
	1.117	0.0086	0.0181		0.025	0
	1.1603	0.0126	0.0202		0.0251	0
	1.2046	0.0096	0.017		0.0253	0
	1.2497	0.0068	0.0203		0.0254	0
	1.2957	0.0146	0.0232		0.0255	0
	1.3428	0.0145	0.0259		0.0257	0
	1.3908	0.0205	0.0207		0.0258	0
	1.4397	0.0183	0.0253		0.026	0
	1.4896	0.0157	0.0212		0.0261	0
	1.5407	0.0205	0.0215		0.0263	0
	1.5927	0.0153	0.0183		0.0264	0
	1.6457	0.0151	0.0221		0.0266	0
	1.7001	0.021	0.0199		0.0267	0
	1.7551	0.0227	0.0219		0.0269	0
	1.8117	0.0304	0.0263		0.027	0
	1.8693	0.0286	0.023		0.0272	0
	1.928	0.0356	0.0167		0.0273	0
	1.988	0.0283	0.0171		0.0275	0
	2.0492	0.0227	0.0212		0.0277	0
	2.1115	0.048	0.0194		0.0278	0
	2.1751	0.0638	0.017		0.028	0
	2.2404	0.0578	0.0187		0.0281	0
	2.3066	0.0542	0.0224		0.0283	0
	2.3744	0.0847	0.0175		0.0285	0
	2.4435	0.0834	0.0253		0.0286	0
	2.514	0.1135	0.0248		0.0288	0
	2.5858	0.1555	0.0242		0.0289	0
	2.6593	0.1702	0.0207		0.0291	0
	2.7343	0.191	0.0204		0.0293	0
	2.8106	0.2164	0.0167		0.0294	0
	2.8887	0.2363	0.0189		0.0296	0
	2.9684	0.3324	0.0185		0.0298	0
	3.0497	0.4829	0.0132		0.0299	0
	3.1325	0.3833	0.0167		0.0301	0
	3.2172	0.5223	0.0135		0.0303	0
	3.3035	0.6452	0.0177		0.0305	0
	3.3916	0.6937	0.0176		0.0306	0
	3.4815	0.7318	0.0153		0.0308	0
	3.5735	0.8928	0.0186		0.031	0
	3.6671	0.8016	0.0137		0.0312	0
	3.7626	0.9445	0.0201		0.0313	0
	3.8602	0.957	0.0236		0.0315	0
	3.9595	0.9653	0.0201		0.0317	0
	4.0612	0.9609	0.0174		0.0319	0
	4.1649	0.9668	0.0361		0.0321	0
	4.2705	0.9894	0.0248		0.0322	0
	4.3784	0.957	0.021		0.0324	0
	4.4887	0.9961	0.0188		0.0326	0
	4.601	0.9885	0.0336		0.0328	0
	4.7156	0.9667	0.0249		0.033	0
	4.8328	0.9824	0.0404		0.0332	0
	4.9522	0.9879	0.0382		0.0334	0
	5.074	0.9974	0.0264		0.0336	0
	5.1983	0.9826	0.0201		0.0337	0
	5.3253	0.9915	0.0361		0.0339	0
	5.4548	0.9721	0.0293		0.0341	0
	5.587	0.9928	0.0234		0.0343	0
	5.7219	0.9883	0.0324		0.0345	0
	5.8596	1	0.028		0.0347	0
	6	0.9683	0.0226		0.0349	0
					0.0351	0
					0.0353	0
					0.0355	0
					0.0357	0
					0.0359	0
					0.0361	0
					0.0363	0
					0.0365	0
					0.0368	0
					0.037	0
					0.0372	0
					0.0374	0
					0.0376	0
					0.0378	0
					0.038	0
					0.0382	0
					0.0385	0
					0.0387	0
					0.0389	0
					0.0391	0
					0.0393	0
					0.0396	0
					0.0398	0
					0.04	0
					0.0403	0
					0.0405	0
					0.0407	0
					0.0409	0
					0.0412	0
					0.0414	0
					0.0416	0
					0.0419	0
					0.0421	0
					0.0424	0
					0.0426	0
					0.0429	0
					0.0431	0
					0.0433	0
					0.0436	0
					0.0438	0
					0.0441	0
					0.0443	0
					0.0446	0
					0.0448	0
					0.0451	0
					0.0454	0
					0.0456	0
					0.0459	0
					0.0461	0
					0.0464	0
					0.0467	0
					0.0469	0
					0.0472	0
					0.0475	0
					0.0477	0
					0.048	0
					0.0483	0
					0.0486	0
					0.0488	0
					0.0491	0
					0.0494	0
					0.0497	0
					0.05	0
					0.0502	0
					0.0505	0
					0.0508	0
					0.0511	0
					0.0514	0
					0.0517	0
					0.052	0
					0.0523	0
					0.0526	0
					0.0529	0
					0.0532	0
					0.0535	0
					0.0538	0
					0.0541	0
					0.0544	0
					0.0547	0
					0.055	0
					0.0553	0
					0.0557	0
					0.056	0
					0.0563	0
					0.0566	0
					0.0569	0
					0.0573	0
					0.0576	0
					0.0579	0
					0.0583	0
					0.0586	0
					0.0589	0
					0.0593	0
					0.0596	0
					0.0599	0
					0.0603	0
					0.0606	0
					0.061	0
					0.0613	0
					0.0617	0
					0.062	0
					0.0624	0
					0.0627	0
					0.0631	0
					0.0634	0
					0.0638	0
					0.0642	0
					0.0645	0
					0.0649	0
					0.0653	0
					0.0656	0
					0.066	0
					0.0664	0
					0.0668	0
					0.0672	0
					0.0675	0
					0.0679	0
					0.0683	0
					0.0687	0
					0.0691	0
					0.0695	0
					0.0699	0
					0.0703	0
					0.0707	0
					0.0711	0
					0.0715	0
					0.0719	0
					0.0723	0
					0.0727	0
					0.0731	0
					0.0736	0
					0.074	0
					0.0744	0
					0.0748	0
					0.0752	0
					0.0757	0
					0.0761	0
					0.0765	0
					0.077	0
					0.0774	0
					0.0779	0
					0.0783	0
					0.0787	0
					0.0792	0
					0.0796	0
					0.0801	0
					0.0806	0
					0.081	0
					0.0815	0
					0.0819	0
					0.0824	0
					0.0829	0
					0.0834	0
					0.0838	0
					0.0843	0
					0.0848	0
					0.0853	0
					0.0858	0
					0.0862	0
					0.0867	0
					0.0872	0
					0.0877	0
					0.0882	0
					0.0887	0
					0.0892	0
					0.0897	0
					0.0903	0
					0.0908	0
					0.0913	0
					0.0918	0
					0.0923	0
					0.0929	0
					0.0934	0
					0.0939	0
					0.0945	0
					0.095	0
					0.0955	0
					0.0961	0
					0.0966	0
					0.0972	0
					0.0977	0
					0.0983	0
					0.0989	0
					0.0994	0
					0.1	0
					0.1006	0
					0.1011	0
					0.1017	0
					0.1023	0
					0.1029	0
					0.1035	0
					0.104	0
					0.1046	0
					0.1052	0
					0.1058	0
					0.1064	0
					0.107	0
					0.1077	0
					0.1083	0
					0.1089	0
					0.1095	0
					0.1101	0
					0.1108	0
					0.1114	0
					0.112	0
					0.1127	0
					0.1133	0
					0.114	0
					0.1146	0
					0.1153	0
					0.1159	0
					0.1166	0
					0.1172	0
					0.1179	0
					0.1186	0
					0.1193	0
					0.1199	0
					0.1206	0
					0.1213	0
					0.122	0
					0.1227	0
					0.1234	0
					0.1241	0
					0.1248	0
					0.1255	0
					0.1262	0
					0.127	0
					0.1277	0
					0.1284	0
					0.1291	0
					0.1299	0
					0.1306	0
					0.1314	0
					0.1321	0
					0.1329	0
					0.1336	0
					0.1344	0
					0.1352	0
					0.1359	0
					0.1367	0
					0.1375	0
					0.1383	0
					0.1391	0
					0.1399	0
					0.1406	0
					0.1414	0
					0.1423	0
					0.1431	0
					0.1439	0
					0.1447	0
					0.1455	0
					0.1464	0
					0.1472	0
					0.148	0
					0.1489	0
					0.1497	0
					0.1506	0
					0.1514	0
					0.1523	0
					0.1532	0
					0.154	0
					0.1549	0
					0.1558	0
					0.1567	0
					0.1576	0
					0.1585	0
					0.1594	0
					0.1603	0
					0.1612	0
					0.1621	0
					0.1631	0
					0.164	0
					0.1649	0
					0.1659	0
					0.1668	0
					0.1678	0
					0.1687	0
					0.1697	0
					0.1706	0
					0.1716	0
					0.1726	0
					0.1736	0
					0.1746	0
					0.1756	0
					0.1766	0
					0.1776	0
					0.1786	0
					0.1796	0
					0.1806	0
					0.1817	0
					0.1827	0
					0.1837	0
					0.1848	0
					0.1858	0
					0.1869	0
					0.188	0
					0.189	0
					0.1901	0
					0.1912	0
					0.1923	0
					0.1934	0
					0.1945	0
					0.1956	0
					0.1967	0
					0.1978	0
					0.199	0
					0.2001	0
					0.2012	0
					0.2024	0
					0.2035	0
					0.2047	0
					0.2059	0
					0.207	0
					0.2082	0
					0.2094	0
					0.2106	0
					0.2118	0
					0.213	0
					0.2142	0
					0.2155	0
					0.2167	0
					0.2179	0
					0.2192	0
					0.2204	0
					0.2217	0
					0.2229	0
					0.2242	0
					0.2255	0
					0.2268	0
					0.2281	0
					0.2294	0
					0.2307	0
					0.232	0
					0.2333	0
					0.2346	0
					0.236	0
					0.2373	0
					0.2387	0
					0.24	0
					0.2414	0
					0.2428	0
					0.2442	0
					0.2456	0
					0.247	0
					0.2484	0
					0.2498	0
					0.2512	0
					0.2526	0
					0.2541	0
					0.2555	0
					0.257	0.0001
					0.2585	0.0001
					0.2599	0.0001
					0.2614	0.0001
					0.2629	0.0001
					0.2644	0.0001
					0.2659	0.0001
					0.2674	0.0001
					0.269	0.0001
					0.2705	0.0001
					0.272	0.0001
					0.2736	0.0001
					0.2751	0.0001
					0.2767	0.0001
					0.2783	0.0001
					0.2799	0.0001
					0.2815	0.0001
					0.2831	0.0001
					0.2847	0.0001
					0.2863	0.0001
					0.288	0.0001
					0.2896	0.0001
					0.2912	0.0001
					0.2929	0.0001
					0.2946	0.0001
					0.2963	0.0001
					0.2979	0.0001
					0.2996	0.0001
					0.3014	0.0001
					0.3031	0.0001
					0.3048	0.0001
					0.3065	0.0001
					0.3083	0.0001
					0.31	0.0001
					0.3118	0.0001
					0.3136	0.0001
					0.3154	0.0001
					0.3172	0.0001
					0.319	0.0001
					0.3208	0.0001
					0.3226	0.0001
					0.3245	0.0001
					0.3263	0.0001
					0.3282	0.0001
					0.3301	0.0001
					0.3319	0.0001
					0.3338	0.0001
					0.3357	0.0001
					0.3377	0.0001
					0.3396	0.0001
					0.3415	0.0001
					0.3435	0.0001
					0.3454	0.0001
					0.3474	0.0001
					0.3494	0.0001
					0.3514	0.0001
					0.3534	0.0001
					0.3554	0.0001
					0.3574	0.0001
					0.3594	0.0001
					0.3615	0.0001
					0.3636	0.0001
					0.3656	0.0001
					0.3677	0.0001
					0.3698	0.0001
					0.3719	0.0001
					0.374	0.0001
					0.3762	0.0001
					0.3783	0.0001
					0.3805	0.0001
					0.3827	0.0001
					0.3848	0.0001
					0.387	0.0001
					0.3892	0.0001
					0.3915	0.0001
					0.3937	0.0001
					0.3959	0.0001
					0.3982	0.0001
					0.4005	0.0001
					0.4027	0.0001
					0.405	0.0001
					0.4074	0.0001
					0.4097	0.0001
					0.412	0.0001
					0.4144	0.0001
					0.4167	0.0001
					0.4191	0.0001
					0.4215	0.0001
					0.4239	0.0001
					0.4263	0.0001
					0.4287	0.0001
					0.4312	0.0001
					0.4336	0.0001
					0.4361	0.0001
					0.4386	0.0001
					0.4411	0.0001
					0.4436	0.0001
					0.4462	0.0001
					0.4487	0.0001
					0.4513	0.0001
					0.4538	0.0001
					0.4564	0.0001
					0.459	0.0001
					0.4616	0.0001
					0.4643	0.0001
					0.4669	0.0001
					0.4696	0.0001
					0.4723	0.0001
					0.475	0.0001
					0.4777	0.0001
					0.4804	0.0001
					0.4831	0.0001
					0.4859	0.0001
					0.4887	0.0001
					0.4914	0.0001
					0.4942	0.0001
					0.4971	0.0001
					0.4999	0.0001
					0.5027	0.0001
					0.5056	0.0001
					0.5085	0.0001
					0.5114	0.0001
					0.5143	0.0001
					0.5172	0.0001
					0.5202	0.0001
					0.5232	0.0001
					0.5261	0.0001
					0.5292	0.0001
					0.5322	0.0001
					0.5352	0.0001
					0.5383	0.0001
					0.5413	0.0001
					0.5444	0.0001
					0.5475	0.0001
					0.5506	0.0001
					0.5538	0.0001
					0.5569	0.0001
					0.5601	0.0001
					0.5633	0.0001
					0.5665	0.0001
					0.5698	0.0001
					0.573	0.0001
					0.5763	0.0001
					0.5796	0.0002
					0.5829	0.0002
					0.5862	0.0002
					0.5895	0.0002
					0.5929	0.0002
					0.5963	0.0002
					0.5997	0.0002
					0.6031	0.0002
					0.6065	0.0002
					0.61	0.0002
					0.6135	0.0002
					0.617	0.0002
					0.6205	0.0002
					0.624	0.0002
					0.6276	0.0002
					0.6312	0.0002
					0.6348	0.0002
					0.6384	0.0002
					0.642	0.0002
					0.6457	0.0002
					0.6494	0.0002
					0.6531	0.0002
					0.6568	0.0002
					0.6605	0.0002
					0.6643	0.0002
					0.6681	0.0002
					0.6719	0.0002
					0.6757	0.0002
					0.6796	0.0002
					0.6835	0.0002
					0.6874	0.0002
					0.6913	0.0002
					0.6952	0.0002
					0.6992	0.0002
					0.7032	0.0002
					0.7072	0.0002
					0.7112	0.0002
					0.7153	0.0002
					0.7194	0.0002
					0.7235	0.0002
					0.7276	0.0002
					0.7317	0.0003
					0.7359	0.0003
					0.7401	0.0003
					0.7443	0.0003
					0.7486	0.0003
					0.7528	0.0003
					0.7571	0.0003
					0.7615	0.0003
					0.7658	0.0003
					0.7702	0.0003
					0.7746	0.0003
					0.779	0.0003
					0.7834	0.0003
					0.7879	0.0003
					0.7924	0.0003
					0.7969	0.0003
					0.8014	0.0003
					0.806	0.0003
					0.8106	0.0003
					0.8152	0.0003
					0.8199	0.0003
					0.8246	0.0003
					0.8293	0.0004
					0.834	0.0004
					0.8387	0.0004
					0.8435	0.0004
					0.8483	0.0004
					0.8532	0.0004
					0.858	0.0004
					0.8629	0.0004
					0.8679	0.0004
					0.8728	0.0004
					0.8778	0.0004
					0.8828	0.0004
					0.8878	0.0004
					0.8929	0.0004
					0.898	0.0004
					0.9031	0.0005
					0.9082	0.0005
					0.9134	0.0005
					0.9186	0.0005
					0.9239	0.0005
					0.9291	0.0005
					0.9344	0.0005
					0.9398	0.0005
					0.9451	0.0005
					0.9505	0.0005
					0.9559	0.0005
					0.9614	0.0006
					0.9669	0.0006
					0.9724	0.0006
					0.9779	0.0006
					0.9835	0.0006
					0.9891	0.0006
					0.9948	0.0006
					1.0004	0.0006
					1.0061	0.0006
					1.0119	0.0007
					1.0176	0.0007
					1.0235	0.0007
					1.0293	0.0007
					1.0352	0.0007
					1.0411	0.0007
					1.047	0.0007
					1.053	0.0008
					1.059	0.0008
					1.065	0.0008
					1.0711	0.0008
					1.0772	0.0008
					1.0833	0.0008
					1.0895	0.0009
					1.0957	0.0009
					1.102	0.0009
					1.1083	0.0009
					1.1146	0.0009
					1.1209	0.001
					1.1273	0.001
					1.1338	0.001
					1.1402	0.001
					1.1467	0.001
					1.1533	0.0011
					1.1598	0.0011
					1.1665	0.0011
					1.1731	0.0011
					1.1798	0.0012
					1.1865	0.0012
					1.1933	0.0012
					1.2001	0.0013
					1.207	0.0013
					1.2138	0.0013
					1.2208	0.0013
					1.2277	0.0014
					1.2347	0.0014
					1.2418	0.0014
					1.2488	0.0015
					1.256	0.0015
					1.2631	0.0016
					1.2703	0.0016
					1.2776	0.0016
					1.2849	0.0017
					1.2922	0.0017
					1.2996	0.0018
					1.307	0.0018
					1.3144	0.0018
					1.3219	0.0019
					1.3295	0.0019
					1.337	0.002
					1.3447	0.002
					1.3523	0.0021
					1.36	0.0022
					1.3678	0.0022
					1.3756	0.0023
					1.3834	0.0023
					1.3913	0.0024
					1.3993	0.0025
					1.4073	0.0025
					1.4153	0.0026
					1.4233	0.0027
					1.4315	0.0028
					1.4396	0.0028
					1.4478	0.0029
					1.4561	0.003
					1.4644	0.0031
					1.4728	0.0032
					1.4812	0.0033
					1.4896	0.0034
					1.4981	0.0035
					1.5066	0.0036
					1.5152	0.0037
					1.5239	0.0038
					1.5326	0.0039
					1.5413	0.004
					1.5501	0.0041
					1.5589	0.0042
					1.5678	0.0044
					1.5768	0.0045
					1.5858	0.0047
					1.5948	0.0048
					1.6039	0.005
					1.613	0.0051
					1.6222	0.0053
					1.6315	0.0054
					1.6408	0.0056
					1.6502	0.0058
					1.6596	0.006
					1.669	0.0062
					1.6785	0.0064
					1.6881	0.0066
					1.6977	0.0068
					1.7074	0.007
					1.7172	0.0073
					1.727	0.0075
					1.7368	0.0078
					1.7467	0.008
					1.7567	0.0083
					1.7667	0.0086
					1.7768	0.0089
					1.7869	0.0092
					1.7971	0.0095
					1.8073	0.0099
					1.8176	0.0102
					1.828	0.0106
					1.8384	0.011
					1.8489	0.0114
					1.8595	0.0118
					1.8701	0.0122
					1.8807	0.0126
					1.8915	0.0131
					1.9023	0.0136
					1.9131	0.0141
					1.924	0.0146
					1.935	0.0152
					1.946	0.0157
					1.9571	0.0163
					1.9683	0.017
					1.9795	0.0176
					1.9908	0.0183
					2.0021	0.019
					2.0136	0.0197
					2.025	0.0205
					2.0366	0.0213
					2.0482	0.0222
					2.0599	0.023
					2.0716	0.024
					2.0835	0.0249
					2.0953	0.0259
					2.1073	0.027
					2.1193	0.0281
					2.1314	0.0292
					2.1435	0.0304
					2.1558	0.0317
					2.1681	0.033
					2.1804	0.0344
					2.1929	0.0358
					2.2054	0.0373
					2.2179	0.0389
					2.2306	0.0405
					2.2433	0.0423
					2.2561	0.0441
					2.269	0.046
					2.2819	0.0479
					2.2949	0.05
					2.308	0.0522
					2.3212	0.0544
					2.3344	0.0568
					2.3477	0.0593
					2.3611	0.0619
					2.3746	0.0646
					2.3881	0.0675
					2.4017	0.0704
					2.4154	0.0736
					2.4292	0.0768
					2.4431	0.0803
					2.457	0.0838
					2.471	0.0876
					2.4851	0.0915
					2.4993	0.0956
					2.5135	0.0999
					2.5279	0.1044
					2.5423	0.1091
					2.5568	0.114
					2.5714	0.1191
					2.586	0.1245
					2.6008	0.13
					2.6156	0.1359
					2.6305	0.142
					2.6455	0.1483
					2.6606	0.155
					2.6758	0.1619
					2.691	0.169
					2.7064	0.1765
					2.7218	0.1843
					2.7373	0.1924
					2.753	0.2008
					2.7687	0.2096
					2.7844	0.2187
					2.8003	0.2281
					2.8163	0.2378
					2.8324	0.2479
					2.8485	0.2583
					2.8648	0.2691
					2.8811	0.2802
					2.8975	0.2916
					2.9141	0.3034
					2.9307	0.3155
					2.9474	0.328
					2.9642	0.3407
					2.9811	0.3538
					2.9981	0.3672
					3.0152	0.3809
					3.0324	0.3948
					3.0497	0.409
					3.0671	0.4234
					3.0846	0.438
					3.1022	0.4529
					3.1199	0.4679
					3.1376	0.483
					3.1555	0.4983
					3.1735	0.5136
					3.1916	0.5291
					3.2098	0.5445
					3.2281	0.56
					3.2465	0.5754
					3.2651	0.5907
					3.2837	0.606
					3.3024	0.6212
					3.3212	0.6362
					3.3402	0.651
					3.3592	0.6656
					3.3784	0.68
					3.3977	0.6942
					3.417	0.708
					3.4365	0.7216
					3.4561	0.7348
					3.4758	0.7477
					3.4957	0.7603
					3.5156	0.7725
					3.5356	0.7843
					3.5558	0.7957
					3.5761	0.8067
					3.5965	0.8173
					3.617	0.8275
					3.6376	0.8374
					3.6584	0.8468
					3.6792	0.8558
					3.7002	0.8644
					3.7213	0.8726
					3.7425	0.8805
					3.7639	0.8879
					3.7853	0.895
					3.8069	0.9017
					3.8286	0.9081
					3.8505	0.9141
					3.8724	0.9198
					3.8945	0.9252
					3.9167	0.9303
					3.9391	0.9351
					3.9615	0.9396
					3.9841	0.9438
					4.0068	0.9478
					4.0297	0.9515
					4.0527	0.955
					4.0758	0.9583
					4.099	0.9613
					4.1224	0.9642
					4.1459	0.9669
					4.1696	0.9694
					4.1933	0.9717
					4.2173	0.9738
					4.2413	0.9759
					4.2655	0.9777
					4.2898	0.9795
					4.3143	0.9811
					4.3389	0.9826
					4.3636	0.984
					4.3885	0.9853
					4.4135	0.9864
					4.4387	0.9875
					4.464	0.9886
					4.4895	0.9895
					4.5151	0.9904
					4.5408	0.9912
					4.5667	0.9919
					4.5928	0.9926
					4.619	0.9932
					4.6453	0.9938
					4.6718	0.9943
					4.6984	0.9948
					4.7252	0.9953
					4.7522	0.9957
					4.7793	0.9961
					4.8065	0.9964
					4.834	0.9967
					4.8615	0.997
					4.8893	0.9973
					4.9171	0.9975
					4.9452	0.9978
					4.9734	0.998
					5.0017	0.9982
					5.0303	0.9983
					5.059	0.9985
					5.0878	0.9986
					5.1168	0.9988
					5.146	0.9989
					5.1753	0.999
					5.2049	0.9991
					5.2345	0.9992
					5.2644	0.9992
					5.2944	0.9993
					5.3246	0.9994
					5.355	0.9994
					5.3855	0.9995
					5.4162	0.9996
					5.4471	0.9996
					5.4782	0.9996
					5.5094	0.9997
					5.5408	0.9997
					5.5724	0.9997
					5.6042	0.9998
					5.6362	0.9998
					5.6683	0.9998
					5.7007	0.9998
					5.7332	0.9998
					5.7659	0.9999
					5.7987	0.9999
					5.8318	0.9999
					5.8651	0.9999
					5.8985	0.9999
					5.9322	0.9999
					5.966	0.9999
					6	0.9999

## Sheet: Fig. 3B
	Data		Fit			Data		Fit			Data		Fit			Data		Fit 1		Fit 2
	E bin edges	Normalized histogram of dT70 only	E bin edges	Amplitude		E bin edges	Normalized histogram of dT70-RecA	E bin edges	Amplitude		E bin edges	Normalized histogram of SSB65 mode	E bin edges	Amplitude		E bin edges	Normalized histogram of SSB35+SSB65	E bin edges	Amplitude	Amplitude
	-0.29	0.0031	-0.0875	0.0583		-0.2875	0.0043	-0.0875	0.0603		-0.2875	0	-0.0875	0		-0.1482	0.0042	-0.135	0.0064	0
	-0.265	0.0057	-0.0865	0.0588		-0.2625	0.0053	-0.0865	0.0614		-0.2625	0	-0.0865	0		-0.1182	0.0051	-0.134	0.0065	0
	-0.24	0.0063	-0.0855	0.0592		-0.2375	0.0064	-0.0855	0.0626		-0.2375	0	-0.0855	0		-0.0882	0.0161	-0.133	0.0066	0
	-0.215	0.0182	-0.0845	0.0597		-0.2125	0.0074	-0.0845	0.0638		-0.2125	0	-0.0845	0		-0.0582	0.017	-0.132	0.0067	0
	-0.19	0.027	-0.0835	0.0602		-0.1875	0.0117	-0.0835	0.065		-0.1875	0	-0.0835	0		-0.0282	0.0314	-0.131	0.0068	0
	-0.165	0.0321	-0.0825	0.0606		-0.1625	0.0266	-0.0825	0.0661		-0.1625	0	-0.0825	0		0.0018	0.0357	-0.13	0.0069	0
	-0.14	0.0497	-0.0815	0.0611		-0.1375	0.0308	-0.0815	0.0673		-0.1375	0	-0.0815	0		0.0318	0.0442	-0.129	0.007	0
	-0.115	0.0421	-0.0805	0.0615		-0.1125	0.0521	-0.0805	0.0685		-0.1125	0	-0.0805	0		0.0617	0.0476	-0.128	0.0071	0
	-0.09	0.0585	-0.0795	0.062		-0.0875	0.0701	-0.0795	0.0698		-0.0875	0.003	-0.0795	0		0.0917	0.0612	-0.127	0.0072	0
	-0.065	0.0622	-0.0785	0.0624		-0.0625	0.0956	-0.0785	0.071		-0.0625	0	-0.0785	0		0.1218	0.0654	-0.126	0.0073	0
	-0.04	0.0805	-0.0775	0.0629		-0.0375	0.1222	-0.0775	0.0722		-0.0375	0.0015	-0.0775	0		0.1517	0.0671	-0.125	0.0074	0
	-0.015	0.0949	-0.0765	0.0633		-0.0125	0.1371	-0.0765	0.0734		-0.0125	0	-0.0765	0		0.1817	0.0671	-0.124	0.0075	0
	0.01	0.0899	-0.0755	0.0638		0.0125	0.1435	-0.0755	0.0746		0.0125	0	-0.0755	0		0.2117	0.0697	-0.123	0.0076	0
	0.035	0.0823	-0.0745	0.0642		0.0375	0.1041	-0.0745	0.0759		0.0375	0.0015	-0.0745	0		0.2418	0.0603	-0.122	0.0077	0
	0.06	0.0836	-0.0735	0.0647		0.0625	0.0531	-0.0735	0.0771		0.0625	0.0015	-0.0735	0		0.2717	0.0578	-0.121	0.0078	0
	0.085	0.066	-0.0725	0.0651		0.0875	0.0319	-0.0725	0.0783		0.0875	0.0015	-0.0725	0		0.3017	0.0314	-0.12	0.0079	0
	0.11	0.0515	-0.0715	0.0656		0.1125	0.0266	-0.0715	0.0796		0.1125	0.003	-0.0715	0		0.3317	0.0408	-0.119	0.008	0
	0.135	0.0352	-0.0705	0.066		0.1375	0.0096	-0.0705	0.0808		0.1375	0	-0.0705	0		0.3618	0.0229	-0.118	0.0081	0
	0.16	0.0277	-0.0695	0.0665		0.1625	0.0085	-0.0695	0.082		0.1625	0.0015	-0.0695	0		0.3918	0.0212	-0.117	0.0082	0
	0.185	0.0258	-0.0685	0.0669		0.1875	0.0043	-0.0685	0.0833		0.1875	0.0015	-0.0685	0		0.4217	0.0161	-0.116	0.0084	0
	0.21	0.0182	-0.0675	0.0673		0.2125	0.0053	-0.0675	0.0845		0.2125	0.003	-0.0675	0		0.4517	0.0161	-0.115	0.0085	0
	0.235	0.0094	-0.0665	0.0678		0.2375	0.0032	-0.0665	0.0858		0.2375	0.0045	-0.0665	0		0.4818	0.017	-0.114	0.0086	0
	0.26	0.0069	-0.0655	0.0682		0.2625	0.0043	-0.0655	0.087		0.2625	0.003	-0.0655	0		0.5118	0.0085	-0.113	0.0087	0
	0.285	0.0019	-0.0645	0.0686		0.2875	0.0053	-0.0645	0.0882		0.2875	0	-0.0645	0		0.5418	0.0127	-0.112	0.0088	0
	0.31	0.0025	-0.0635	0.069		0.3125	0.0021	-0.0635	0.0895		0.3125	0.003	-0.0635	0		0.5718	0.0136	-0.111	0.009	0
	0.335	0.005	-0.0625	0.0694		0.3375	0.0011	-0.0625	0.0907		0.3375	0.0045	-0.0625	0		0.6018	0.0153	-0.11	0.0091	0
	0.36	0.0019	-0.0615	0.0699		0.3625	0.0011	-0.0615	0.0919		0.3625	0.0045	-0.0615	0		0.6318	0.0161	-0.109	0.0092	0
	0.385	0.0031	-0.0605	0.0703		0.3875	0.0032	-0.0605	0.0931		0.3875	0.0104	-0.0605	0		0.6618	0.0085	-0.108	0.0093	0
	0.41	0.0019	-0.0595	0.0707		0.4125	0	-0.0595	0.0943		0.4125	0.009	-0.0595	0		0.6918	0.0161	-0.107	0.0094	0
	0.435	0.0006	-0.0585	0.0711		0.4375	0.0021	-0.0585	0.0955		0.4375	0.0119	-0.0585	0		0.7218	0.0153	-0.106	0.0096	0
	0.46	0.0013	-0.0575	0.0715		0.4625	0	-0.0575	0.0967		0.4625	0.0119	-0.0575	0		0.7518	0.0119	-0.105	0.0097	0
	0.485	0.0006	-0.0565	0.0719		0.4875	0	-0.0565	0.0979		0.4875	0.0209	-0.0565	0		0.7818	0.0136	-0.104	0.0098	0
	0.51	0.0006	-0.0555	0.0723		0.5125	0	-0.0555	0.0991		0.5125	0.0149	-0.0555	0		0.8118	0.0076	-0.103	0.01	0
	0.535	0	-0.0545	0.0727		0.5375	0.0011	-0.0545	0.1003		0.5375	0.0209	-0.0545	0		0.8417	0.0153	-0.102	0.0101	0
	0.56	0.0013	-0.0535	0.0731		0.5625	0	-0.0535	0.1015		0.5625	0.0343	-0.0535	0		0.8718	0.0051	-0.101	0.0102	0
	0.585	0.0006	-0.0525	0.0734		0.5875	0	-0.0525	0.1026		0.5875	0.0388	-0.0525	0		0.9018	0.0068	-0.1	0.0104	0
	0.61	0.0006	-0.0515	0.0738		0.6125	0.0021	-0.0515	0.1038		0.6125	0.0343	-0.0515	0		0.9318	0.0119	-0.099	0.0105	0
	0.635	0	-0.0505	0.0742		0.6375	0.0011	-0.0505	0.1049		0.6375	0.0537	-0.0505	0		0.9618	0.0025	-0.098	0.0106	0
	0.66	0	-0.0495	0.0746		0.6625	0.0032	-0.0495	0.1061		0.6625	0.0537	-0.0495	0		0.9918	0.0008	-0.097	0.0108	0
	0.685	0	-0.0485	0.0749		0.6875	0	-0.0485	0.1072		0.6875	0.0716	-0.0485	0		1.0217	0.0017	-0.096	0.0109	0
	0.71	0	-0.0475	0.0753		0.7125	0	-0.0475	0.1083		0.7125	0.0627	-0.0475	0		1.0517	0.0008	-0.095	0.0111	0
	0.735	0	-0.0465	0.0757		0.7375	0.0011	-0.0465	0.1094		0.7375	0.0701	-0.0465	0		1.0817	0	-0.094	0.0112	0
	0.76	0	-0.0455	0.076		0.7625	0.0011	-0.0455	0.1104		0.7625	0.0672	-0.0455	0		1.1118	0	-0.093	0.0113	0
	0.785	0	-0.0445	0.0764		0.7875	0.0021	-0.0445	0.1115		0.7875	0.0776	-0.0445	0		1.1418	0	-0.092	0.0115	0
	0.81	0	-0.0435	0.0767		0.8125	0.0032	-0.0435	0.1126		0.8125	0.0552	-0.0435	0				-0.091	0.0116	0
	0.835	0	-0.0425	0.0771		0.8375	0	-0.0425	0.1136		0.8375	0.0463	-0.0425	0				-0.09	0.0118	0
	0.86	0	-0.0415	0.0774		0.8625	0	-0.0415	0.1146		0.8625	0.0582	-0.0415	0				-0.089	0.0119	0
	0.885	0	-0.0405	0.0777		0.8875	0.0021	-0.0405	0.1156		0.8875	0.0478	-0.0405	0				-0.088	0.0121	0
	0.91	0	-0.0395	0.0781		0.9125	0.0021	-0.0395	0.1166		0.9125	0.0299	-0.0395	0				-0.087	0.0122	0
	0.935	0.0006	-0.0385	0.0784		0.9375	0	-0.0385	0.1175		0.9375	0.0239	-0.0385	0				-0.086	0.0124	0
	0.96	0	-0.0375	0.0787		0.9625	0	-0.0375	0.1185		0.9625	0.0149	-0.0375	0				-0.085	0.0125	0
	0.985	0.0006	-0.0365	0.079		0.9875	0.0011	-0.0365	0.1194		0.9875	0.0075	-0.0365	0				-0.084	0.0127	0
	1.01	0	-0.0355	0.0793		1.0125	0	-0.0355	0.1203		1.0125	0.006	-0.0355	0				-0.083	0.0129	0
	1.035	0	-0.0345	0.0796		1.0375	0	-0.0345	0.1212		1.0375	0.0045	-0.0345	0				-0.082	0.013	0
	1.06	0	-0.0335	0.0799		1.0625	0.0011	-0.0335	0.1221		1.0625	0.0045	-0.0335	0				-0.081	0.0132	0
	1.085	0	-0.0325	0.0802		1.0875	0	-0.0325	0.1229		1.0875	0	-0.0325	0				-0.08	0.0133	0
	1.11	0	-0.0315	0.0805		1.1125	0	-0.0315	0.1237		1.1125	0	-0.0315	0				-0.079	0.0135	0
	1.135	0	-0.0305	0.0808		1.1375	0	-0.0305	0.1245		1.1375	0	-0.0305	0				-0.078	0.0137	0
			-0.0295	0.0811				-0.0295	0.1253				-0.0295	0				-0.077	0.0138	0
			-0.0285	0.0814				-0.0285	0.126				-0.0285	0				-0.076	0.014	0
			-0.0275	0.0816				-0.0275	0.1268				-0.0275	0				-0.075	0.0142	0
			-0.0265	0.0819				-0.0265	0.1275				-0.0265	0				-0.074	0.0143	0
			-0.0255	0.0821				-0.0255	0.1281				-0.0255	0				-0.073	0.0145	0
			-0.0245	0.0824				-0.0245	0.1288				-0.0245	0				-0.072	0.0147	0
			-0.0235	0.0826				-0.0235	0.1294				-0.0235	0				-0.071	0.0148	0
			-0.0225	0.0829				-0.0225	0.13				-0.0225	0				-0.07	0.015	0
			-0.0215	0.0831				-0.0215	0.1306				-0.0215	0				-0.069	0.0152	0
			-0.0205	0.0833				-0.0205	0.1311				-0.0205	0				-0.068	0.0154	0
			-0.0195	0.0836				-0.0195	0.1316				-0.0195	0				-0.067	0.0155	0
			-0.0185	0.0838				-0.0185	0.1321				-0.0185	0				-0.066	0.0157	0
			-0.0175	0.084				-0.0175	0.1326				-0.0175	0				-0.065	0.0159	0
			-0.0165	0.0842				-0.0165	0.133				-0.0165	0				-0.064	0.0161	0
			-0.0155	0.0844				-0.0155	0.1334				-0.0155	0				-0.063	0.0163	0
			-0.0145	0.0846				-0.0145	0.1338				-0.0145	0				-0.062	0.0165	0
			-0.0135	0.0847				-0.0135	0.1341				-0.0135	0				-0.061	0.0166	0
			-0.0125	0.0849				-0.0125	0.1344				-0.0125	0				-0.06	0.0168	0
			-0.0115	0.0851				-0.0115	0.1347				-0.0115	0				-0.059	0.017	0
			-0.0105	0.0853				-0.0105	0.135				-0.0105	0				-0.058	0.0172	0
			-0.0095	0.0854				-0.0095	0.1352				-0.0095	0				-0.057	0.0174	0
			-0.0085	0.0856				-0.0085	0.1354				-0.0085	0				-0.056	0.0176	0
			-0.0075	0.0857				-0.0075	0.1356				-0.0075	0				-0.055	0.0178	0
			-0.0065	0.0858				-0.0065	0.1357				-0.0065	0				-0.054	0.018	0
			-0.0055	0.086				-0.0055	0.1358				-0.0055	0				-0.053	0.0182	0
			-0.0045	0.0861				-0.0045	0.1359				-0.0045	0				-0.052	0.0184	0
			-0.0035	0.0862				-0.0035	0.1359				-0.0035	0				-0.051	0.0186	0
			-0.0025	0.0863				-0.0025	0.1359				-0.0025	0				-0.05	0.0188	0
			-0.0015	0.0864				-0.0015	0.1359				-0.0015	0				-0.049	0.019	0
			-0.0005	0.0865				-0.0005	0.1359				-0.0005	0				-0.048	0.0192	0
			0.0005	0.0866				0.0005	0.1358				0.0005	0				-0.047	0.0194	0
			0.0015	0.0867				0.0015	0.1357				0.0015	0				-0.046	0.0196	0
			0.0025	0.0868				0.0025	0.1355				0.0025	0				-0.045	0.0198	0
			0.0035	0.0869				0.0035	0.1354				0.0035	0				-0.044	0.02	0
			0.0045	0.0869				0.0045	0.1352				0.0045	0				-0.043	0.0202	0
			0.0055	0.087				0.0055	0.1349				0.0055	0				-0.042	0.0205	0
			0.0065	0.087				0.0065	0.1347				0.0065	0				-0.041	0.0207	0
			0.0075	0.0871				0.0075	0.1344				0.0075	0				-0.04	0.0209	0
			0.0085	0.0871				0.0085	0.1341				0.0085	0				-0.039	0.0211	0
			0.0095	0.0871				0.0095	0.1337				0.0095	0				-0.038	0.0213	0
			0.0105	0.0872				0.0105	0.1333				0.0105	0				-0.037	0.0215	0
			0.0115	0.0872				0.0115	0.1329				0.0115	0				-0.036	0.0218	0
			0.0125	0.0872				0.0125	0.1325				0.0125	0				-0.035	0.022	0
			0.0135	0.0872				0.0135	0.132				0.0135	0				-0.034	0.0222	0
			0.0145	0.0872				0.0145	0.1315				0.0145	0				-0.033	0.0224	0
			0.0155	0.0872				0.0155	0.131				0.0155	0				-0.032	0.0226	0
			0.0165	0.0872				0.0165	0.1305				0.0165	0				-0.031	0.0229	0
			0.0175	0.0871				0.0175	0.1299				0.0175	0				-0.03	0.0231	0
			0.0185	0.0871				0.0185	0.1293				0.0185	0				-0.029	0.0233	0
			0.0195	0.0871				0.0195	0.1287				0.0195	0				-0.028	0.0236	0
			0.0205	0.087				0.0205	0.128				0.0205	0				-0.027	0.0238	0
			0.0215	0.087				0.0215	0.1273				0.0215	0				-0.026	0.024	0
			0.0225	0.0869				0.0225	0.1266				0.0225	0				-0.025	0.0242	0
			0.0235	0.0868				0.0235	0.1259				0.0235	0				-0.024	0.0245	0
			0.0245	0.0868				0.0245	0.1251				0.0245	0				-0.023	0.0247	0
			0.0255	0.0867				0.0255	0.1244				0.0255	0				-0.022	0.025	0
			0.0265	0.0866				0.0265	0.1236				0.0265	0				-0.021	0.0252	0
			0.0275	0.0865				0.0275	0.1227				0.0275	0				-0.02	0.0254	0
			0.0285	0.0864				0.0285	0.1219				0.0285	0				-0.019	0.0257	0
			0.0295	0.0863				0.0295	0.121				0.0295	0				-0.018	0.0259	0
			0.0305	0.0862				0.0305	0.1201				0.0305	0				-0.017	0.0262	0
			0.0315	0.0861				0.0315	0.1192				0.0315	0				-0.016	0.0264	0
			0.0325	0.0859				0.0325	0.1183				0.0325	0				-0.015	0.0266	0
			0.0335	0.0858				0.0335	0.1174				0.0335	0				-0.014	0.0269	0
			0.0345	0.0856				0.0345	0.1164				0.0345	0				-0.013	0.0271	0
			0.0355	0.0855				0.0355	0.1154				0.0355	0				-0.012	0.0274	0
			0.0365	0.0853				0.0365	0.1144				0.0365	0				-0.011	0.0276	0
			0.0375	0.0852				0.0375	0.1134				0.0375	0				-0.01	0.0279	0
			0.0385	0.085				0.0385	0.1124				0.0385	0				-0.009	0.0281	0
			0.0395	0.0848				0.0395	0.1113				0.0395	0				-0.008	0.0284	0
			0.0405	0.0847				0.0405	0.1103				0.0405	0				-0.007	0.0286	0
			0.0415	0.0845				0.0415	0.1092				0.0415	0				-0.006	0.0289	0
			0.0425	0.0843				0.0425	0.1081				0.0425	0				-0.005	0.0291	0
			0.0435	0.0841				0.0435	0.107				0.0435	0				-0.004	0.0294	0
			0.0445	0.0839				0.0445	0.1059				0.0445	0				-0.003	0.0296	0
			0.0455	0.0837				0.0455	0.1047				0.0455	0				-0.002	0.0299	0
			0.0465	0.0835				0.0465	0.1036				0.0465	0				-0.001	0.0302	0
			0.0475	0.0832				0.0475	0.1024				0.0475	0				0	0.0304	0
			0.0485	0.083				0.0485	0.1013				0.0485	0				0.001	0.0307	0
			0.0495	0.0828				0.0495	0.1001				0.0495	0				0.002	0.0309	0
			0.0505	0.0825				0.0505	0.0989				0.0505	0				0.003	0.0312	0
			0.0515	0.0823				0.0515	0.0977				0.0515	0				0.004	0.0315	0
			0.0525	0.082				0.0525	0.0965				0.0525	0				0.005	0.0317	0
			0.0535	0.0818				0.0535	0.0953				0.0535	0				0.006	0.032	0
			0.0545	0.0815				0.0545	0.0941				0.0545	0				0.007	0.0322	0
			0.0555	0.0812				0.0555	0.0929				0.0555	0				0.008	0.0325	0
			0.0565	0.081				0.0565	0.0917				0.0565	0				0.009	0.0328	0
			0.0575	0.0807				0.0575	0.0905				0.0575	0				0.01	0.033	0
			0.0585	0.0804				0.0585	0.0892				0.0585	0				0.011	0.0333	0
			0.0595	0.0801				0.0595	0.088				0.0595	0				0.012	0.0336	0
			0.0605	0.0798				0.0605	0.0868				0.0605	0				0.013	0.0338	0
			0.0615	0.0795				0.0615	0.0855				0.0615	0				0.014	0.0341	0
			0.0625	0.0792				0.0625	0.0843				0.0625	0				0.015	0.0344	0
			0.0635	0.0789				0.0635	0.0831				0.0635	0				0.016	0.0346	0
			0.0645	0.0786				0.0645	0.0818				0.0645	0				0.017	0.0349	0
			0.0655	0.0783				0.0655	0.0806				0.0655	0				0.018	0.0352	0
			0.0665	0.0779				0.0665	0.0793				0.0665	0				0.019	0.0355	0
			0.0675	0.0776				0.0675	0.0781				0.0675	0				0.02	0.0357	0
			0.0685	0.0773				0.0685	0.0769				0.0685	0				0.021	0.036	0
			0.0695	0.0769				0.0695	0.0756				0.0695	0				0.022	0.0363	0
			0.0705	0.0766				0.0705	0.0744				0.0705	0				0.023	0.0365	0
			0.0715	0.0762				0.0715	0.0732				0.0715	0				0.024	0.0368	0
			0.0725	0.0759				0.0725	0.072				0.0725	0				0.025	0.0371	0
			0.0735	0.0755				0.0735	0.0707				0.0735	0				0.026	0.0374	0
			0.0745	0.0752				0.0745	0.0695				0.0745	0				0.027	0.0376	0
			0.0755	0.0748				0.0755	0.0683				0.0755	0				0.028	0.0379	0
			0.0765	0.0744				0.0765	0.0671				0.0765	0				0.029	0.0382	0
			0.0775	0.0741				0.0775	0.0659				0.0775	0				0.03	0.0385	0
			0.0785	0.0737				0.0785	0.0647				0.0785	0				0.031	0.0387	0
			0.0795	0.0733				0.0795	0.0636				0.0795	0				0.032	0.039	0
			0.0805	0.0729				0.0805	0.0624				0.0805	0				0.033	0.0393	0
			0.0815	0.0725				0.0815	0.0612				0.0815	0				0.034	0.0396	0
			0.0825	0.0721				0.0825	0.0601				0.0825	0				0.035	0.0398	0
			0.0835	0.0717				0.0835	0.0589				0.0835	0				0.036	0.0401	0
			0.0845	0.0713				0.0845	0.0578				0.0845	0				0.037	0.0404	0
			0.0855	0.0709				0.0855	0.0566				0.0855	0				0.038	0.0407	0
			0.0865	0.0705				0.0865	0.0555				0.0865	0				0.039	0.0409	0
			0.0875	0.0701				0.0875	0.0544				0.0875	0				0.04	0.0412	0
			0.0885	0.0697				0.0885	0.0533				0.0885	0				0.041	0.0415	0
			0.0895	0.0693				0.0895	0.0522				0.0895	0				0.042	0.0418	0
			0.0905	0.0689				0.0905	0.0511				0.0905	0				0.043	0.042	0
			0.0915	0.0684				0.0915	0.0501				0.0915	0				0.044	0.0423	0
			0.0925	0.068				0.0925	0.049				0.0925	0				0.045	0.0426	0
			0.0935	0.0676				0.0935	0.048				0.0935	0				0.046	0.0429	0
			0.0945	0.0671				0.0945	0.0469				0.0945	0				0.047	0.0431	0
			0.0955	0.0667				0.0955	0.0459				0.0955	0				0.048	0.0434	0
			0.0965	0.0663				0.0965	0.0449				0.0965	0				0.049	0.0437	0
			0.0975	0.0658				0.0975	0.0439				0.0975	0				0.05	0.0439	0
			0.0985	0.0654				0.0985	0.0429				0.0985	0				0.051	0.0442	0
			0.0995	0.065				0.0995	0.042				0.0995	0				0.052	0.0445	0
			0.1005	0.0645				0.1005	0.041				0.1005	0				0.053	0.0448	0
			0.1015	0.0641				0.1015	0.04				0.1015	0				0.054	0.045	0
			0.1025	0.0636				0.1025	0.0391				0.1025	0				0.055	0.0453	0
			0.1035	0.0632				0.1035	0.0382				0.1035	0				0.056	0.0456	0
			0.1045	0.0627				0.1045	0.0373				0.1045	0				0.057	0.0459	0
			0.1055	0.0623				0.1055	0.0364				0.1055	0				0.058	0.0461	0
			0.1065	0.0618				0.1065	0.0355				0.1065	0				0.059	0.0464	0
			0.1075	0.0613				0.1075	0.0346				0.1075	0				0.06	0.0467	0
			0.1085	0.0609				0.1085	0.0338				0.1085	0				0.061	0.0469	0
			0.1095	0.0604				0.1095	0.0329				0.1095	0				0.062	0.0472	0
			0.1105	0.06				0.1105	0.0321				0.1105	0				0.063	0.0475	0
			0.1115	0.0595				0.1115	0.0313				0.1115	0				0.064	0.0477	0
			0.1125	0.059				0.1125	0.0305				0.1125	0				0.065	0.048	0
			0.1135	0.0586				0.1135	0.0297				0.1135	0				0.066	0.0483	0
			0.1145	0.0581				0.1145	0.029				0.1145	0				0.067	0.0485	0
			0.1155	0.0576				0.1155	0.0282				0.1155	0				0.068	0.0488	0
			0.1165	0.0572				0.1165	0.0274				0.1165	0				0.069	0.0491	0
			0.1175	0.0567				0.1175	0.0267				0.1175	0				0.07	0.0493	0
			0.1185	0.0562				0.1185	0.026				0.1185	0				0.071	0.0496	0
			0.1195	0.0558				0.1195	0.0253				0.1195	0				0.072	0.0498	0
			0.1205	0.0553				0.1205	0.0246				0.1205	0				0.073	0.0501	0
			0.1215	0.0548				0.1215	0.0239				0.1215	0				0.074	0.0504	0
			0.1225	0.0544				0.1225	0.0233				0.1225	0				0.075	0.0506	0
			0.1235	0.0539				0.1235	0.0226				0.1235	0				0.076	0.0509	0
			0.1245	0.0534				0.1245	0.022				0.1245	0				0.077	0.0511	0
			0.1255	0.053				0.1255	0.0214				0.1255	0				0.078	0.0514	0
			0.1265	0.0525				0.1265	0.0207				0.1265	0				0.079	0.0516	0
			0.1275	0.052				0.1275	0.0201				0.1275	0				0.08	0.0519	0
			0.1285	0.0515				0.1285	0.0196				0.1285	0				0.081	0.0522	0
			0.1295	0.0511				0.1295	0.019				0.1295	0				0.082	0.0524	0
			0.1305	0.0506				0.1305	0.0184				0.1305	0				0.083	0.0527	0
			0.1315	0.0501				0.1315	0.0179				0.1315	0				0.084	0.0529	0
			0.1325	0.0497				0.1325	0.0173				0.1325	0				0.085	0.0531	0
			0.1335	0.0492				0.1335	0.0168				0.1335	0				0.086	0.0534	0
			0.1345	0.0487				0.1345	0.0163				0.1345	0				0.087	0.0536	0
			0.1355	0.0483				0.1355	0.0158				0.1355	0				0.088	0.0539	0
			0.1365	0.0478				0.1365	0.0153				0.1365	0				0.089	0.0541	0
			0.1375	0.0473				0.1375	0.0149				0.1375	0				0.09	0.0544	0
			0.1385	0.0469				0.1385	0.0144				0.1385	0				0.091	0.0546	0
			0.1395	0.0464				0.1395	0.0139				0.1395	0				0.092	0.0548	0
			0.1405	0.0459				0.1405	0.0135				0.1405	0				0.093	0.0551	0
			0.1415	0.0455				0.1415	0.0131				0.1415	0				0.094	0.0553	0
			0.1425	0.045				0.1425	0.0126				0.1425	0				0.095	0.0555	0
			0.1435	0.0445				0.1435	0.0122				0.1435	0				0.096	0.0558	0
			0.1445	0.0441				0.1445	0.0118				0.1445	0				0.097	0.056	0
			0.1455	0.0436				0.1455	0.0115				0.1455	0				0.098	0.0562	0
			0.1465	0.0432				0.1465	0.0111				0.1465	0				0.099	0.0565	0
			0.1475	0.0427				0.1475	0.0107				0.1475	0				0.1	0.0567	0
			0.1485	0.0423				0.1485	0.0104				0.1485	0				0.101	0.0569	0
			0.1495	0.0418				0.1495	0.01				0.1495	0				0.102	0.0571	0
			0.1505	0.0414				0.1505	0.0097				0.1505	0				0.103	0.0573	0
			0.1515	0.0409				0.1515	0.0093				0.1515	0				0.104	0.0576	0
			0.1525	0.0405				0.1525	0.009				0.1525	0				0.105	0.0578	0
			0.1535	0.04				0.1535	0.0087				0.1535	0				0.106	0.058	0
			0.1545	0.0396				0.1545	0.0084				0.1545	0				0.107	0.0582	0
			0.1555	0.0391				0.1555	0.0081				0.1555	0				0.108	0.0584	0
			0.1565	0.0387				0.1565	0.0078				0.1565	0				0.109	0.0586	0
			0.1575	0.0383				0.1575	0.0075				0.1575	0				0.11	0.0588	0
			0.1585	0.0378				0.1585	0.0073				0.1585	0				0.111	0.059	0
			0.1595	0.0374				0.1595	0.007				0.1595	0				0.112	0.0592	0
			0.1605	0.037				0.1605	0.0068				0.1605	0				0.113	0.0594	0
			0.1615	0.0365				0.1615	0.0065				0.1615	0				0.114	0.0596	0
			0.1625	0.0361				0.1625	0.0063				0.1625	0				0.115	0.0598	0
			0.1635	0.0357				0.1635	0.0061				0.1635	0				0.116	0.06	0
			0.1645	0.0353				0.1645	0.0058				0.1645	0				0.117	0.0602	0
			0.1655	0.0348				0.1655	0.0056				0.1655	0				0.118	0.0604	0
			0.1665	0.0344				0.1665	0.0054				0.1665	0				0.119	0.0606	0
			0.1675	0.034				0.1675	0.0052				0.1675	0				0.12	0.0608	0
			0.1685	0.0336				0.1685	0.005				0.1685	0				0.121	0.061	0
			0.1695	0.0332				0.1695	0.0048				0.1695	0				0.122	0.0612	0
			0.1705	0.0328				0.1705	0.0046				0.1705	0				0.123	0.0613	0
			0.1715	0.0324				0.1715	0.0045				0.1715	0				0.124	0.0615	0
			0.1725	0.0319				0.1725	0.0043				0.1725	0				0.125	0.0617	0
			0.1735	0.0315				0.1735	0.0041				0.1735	0				0.126	0.0619	0
			0.1745	0.0311				0.1745	0.004				0.1745	0				0.127	0.062	0
			0.1755	0.0308				0.1755	0.0038				0.1755	0				0.128	0.0622	0
			0.1765	0.0304				0.1765	0.0036				0.1765	0				0.129	0.0624	0
			0.1775	0.03				0.1775	0.0035				0.1775	0				0.13	0.0625	0
			0.1785	0.0296				0.1785	0.0034				0.1785	0				0.131	0.0627	0
			0.1795	0.0292				0.1795	0.0032				0.1795	0				0.132	0.0629	0
			0.1805	0.0288				0.1805	0.0031				0.1805	0				0.133	0.063	0
			0.1815	0.0284				0.1815	0.003				0.1815	0				0.134	0.0632	0
			0.1825	0.0281				0.1825	0.0029				0.1825	0				0.135	0.0633	0
			0.1835	0.0277				0.1835	0.0027				0.1835	0				0.136	0.0635	0
			0.1845	0.0273				0.1845	0.0026				0.1845	0				0.137	0.0636	0
			0.1855	0.0269				0.1855	0.0025				0.1855	0				0.138	0.0637	0
			0.1865	0.0266				0.1865	0.0024				0.1865	0				0.139	0.0639	0
			0.1875	0.0262				0.1875	0.0023				0.1875	0				0.14	0.064	0
			0.1885	0.0258				0.1885	0.0022				0.1885	0				0.141	0.0642	0
			0.1895	0.0255				0.1895	0.0021				0.1895	0				0.142	0.0643	0
			0.1905	0.0251				0.1905	0.002				0.1905	0				0.143	0.0644	0
			0.1915	0.0248				0.1915	0.0019				0.1915	0				0.144	0.0646	0
			0.1925	0.0244				0.1925	0.0019				0.1925	0				0.145	0.0647	0
			0.1935	0.0241				0.1935	0.0018				0.1935	0				0.146	0.0648	0
			0.1945	0.0237				0.1945	0.0017				0.1945	0				0.147	0.0649	0
			0.1955	0.0234				0.1955	0.0016				0.1955	0				0.148	0.065	0
			0.1965	0.0231				0.1965	0.0016				0.1965	0				0.149	0.0652	0
			0.1975	0.0227				0.1975	0.0015				0.1975	0				0.15	0.0653	0
			0.1985	0.0224				0.1985	0.0014				0.1985	0				0.151	0.0654	0
			0.1995	0.0221				0.1995	0.0014				0.1995	0				0.152	0.0655	0
			0.2005	0.0218				0.2005	0.0013				0.2005	0				0.153	0.0656	0
			0.2015	0.0214				0.2015	0.0012				0.2015	0				0.154	0.0657	0
			0.2025	0.0211				0.2025	0.0012				0.2025	0				0.155	0.0658	0
			0.2035	0.0208				0.2035	0.0011				0.2035	0				0.156	0.0659	0
			0.2045	0.0205				0.2045	0.0011				0.2045	0				0.157	0.066	0
			0.2055	0.0202				0.2055	0.001				0.2055	0				0.158	0.0661	0
			0.2065	0.0199				0.2065	0.001				0.2065	0				0.159	0.0661	0
			0.2075	0.0196				0.2075	0.0009				0.2075	0				0.16	0.0662	0
			0.2085	0.0193				0.2085	0.0009				0.2085	0				0.161	0.0663	0
			0.2095	0.019				0.2095	0.0009				0.2095	0				0.162	0.0664	0
			0.2105	0.0187				0.2105	0.0008				0.2105	0				0.163	0.0665	0
			0.2115	0.0184				0.2115	0.0008				0.2115	0				0.164	0.0665	0
			0.2125	0.0181				0.2125	0.0007				0.2125	0				0.165	0.0666	0
			0.2135	0.0178				0.2135	0.0007				0.2135	0				0.166	0.0667	0
			0.2145	0.0175				0.2145	0.0007				0.2145	0				0.167	0.0667	0
			0.2155	0.0173				0.2155	0.0006				0.2155	0				0.168	0.0668	0
			0.2165	0.017				0.2165	0.0006				0.2165	0				0.169	0.0668	0
			0.2175	0.0167				0.2175	0.0006				0.2175	0				0.17	0.0669	0
			0.2185	0.0164				0.2185	0.0005				0.2185	0				0.171	0.0669	0
			0.2195	0.0162				0.2195	0.0005				0.2195	0				0.172	0.067	0
			0.2205	0.0159				0.2205	0.0005				0.2205	0				0.173	0.067	0
			0.2215	0.0157				0.2215	0.0005				0.2215	0				0.174	0.0671	0
			0.2225	0.0154				0.2225	0.0004				0.2225	0				0.175	0.0671	0
			0.2235	0.0151				0.2235	0.0004				0.2235	0				0.176	0.0671	0
			0.2245	0.0149				0.2245	0.0004				0.2245	0				0.177	0.0672	0
			0.2255	0.0147				0.2255	0.0004				0.2255	0				0.178	0.0672	0
			0.2265	0.0144				0.2265	0.0004				0.2265	0				0.179	0.0672	0
			0.2275	0.0142				0.2275	0.0003				0.2275	0.0001				0.18	0.0673	0
			0.2285	0.0139				0.2285	0.0003				0.2285	0.0001				0.181	0.0673	0
			0.2295	0.0137				0.2295	0.0003				0.2295	0.0001				0.182	0.0673	0
			0.2305	0.0135				0.2305	0.0003				0.2305	0.0001				0.183	0.0673	0
			0.2315	0.0132				0.2315	0.0003				0.2315	0.0001				0.184	0.0673	0
			0.2325	0.013				0.2325	0.0003				0.2325	0.0001				0.185	0.0673	0
			0.2335	0.0128				0.2335	0.0003				0.2335	0.0001				0.186	0.0673	0
			0.2345	0.0126				0.2345	0.0002				0.2345	0.0001				0.187	0.0673	0
			0.2355	0.0123				0.2355	0.0002				0.2355	0.0001				0.188	0.0673	0
			0.2365	0.0121				0.2365	0.0002				0.2365	0.0001				0.189	0.0673	0
			0.2375	0.0119				0.2375	0.0002				0.2375	0.0001				0.19	0.0673	0
			0.2385	0.0117				0.2385	0.0002				0.2385	0.0001				0.191	0.0673	0
			0.2395	0.0115				0.2395	0.0002				0.2395	0.0001				0.192	0.0673	0
			0.2405	0.0113				0.2405	0.0002				0.2405	0.0001				0.193	0.0673	0
			0.2415	0.0111				0.2415	0.0002				0.2415	0.0001				0.194	0.0673	0
			0.2425	0.0109				0.2425	0.0002				0.2425	0.0001				0.195	0.0672	0
			0.2435	0.0107				0.2435	0.0001				0.2435	0.0001				0.196	0.0672	0
			0.2445	0.0105				0.2445	0.0001				0.2445	0.0001				0.197	0.0672	0
			0.2455	0.0103				0.2455	0.0001				0.2455	0.0001				0.198	0.0672	0
			0.2465	0.0101				0.2465	0.0001				0.2465	0.0001				0.199	0.0671	0
			0.2475	0.0099				0.2475	0.0001				0.2475	0.0001				0.2	0.0671	0
			0.2485	0.0097				0.2485	0.0001				0.2485	0.0001				0.201	0.067	0
			0.2495	0.0096				0.2495	0.0001				0.2495	0.0001				0.202	0.067	0
			0.2505	0.0094				0.2505	0.0001				0.2505	0.0001				0.203	0.0669	0
			0.2515	0.0092				0.2515	0.0001				0.2515	0.0001				0.204	0.0669	0
			0.2525	0.009				0.2525	0.0001				0.2525	0.0001				0.205	0.0668	0
			0.2535	0.0089				0.2535	0.0001				0.2535	0.0001				0.206	0.0668	0
			0.2545	0.0087				0.2545	0.0001				0.2545	0.0001				0.207	0.0667	0
			0.2555	0.0085				0.2555	0.0001				0.2555	0.0001				0.208	0.0667	0
			0.2565	0.0084				0.2565	0.0001				0.2565	0.0001				0.209	0.0666	0
			0.2575	0.0082				0.2575	0.0001				0.2575	0.0001				0.21	0.0665	0
			0.2585	0.0081				0.2585	0.0001				0.2585	0.0001				0.211	0.0665	0
			0.2595	0.0079				0.2595	0.0001				0.2595	0.0001				0.212	0.0664	0
			0.2605	0.0077				0.2605	0.0001				0.2605	0.0001				0.213	0.0663	0
			0.2615	0.0076				0.2615	0.0001				0.2615	0.0001				0.214	0.0662	0
			0.2625	0.0075				0.2625	0				0.2625	0.0001				0.215	0.0662	0
			0.2635	0.0073				0.2635	0				0.2635	0.0001				0.216	0.0661	0
			0.2645	0.0072				0.2645	0				0.2645	0.0001				0.217	0.066	0
			0.2655	0.007				0.2655	0				0.2655	0.0001				0.218	0.0659	0
			0.2665	0.0069				0.2665	0				0.2665	0.0001				0.219	0.0658	0
			0.2675	0.0067				0.2675	0				0.2675	0.0001				0.22	0.0657	0
			0.2685	0.0066				0.2685	0				0.2685	0.0001				0.221	0.0656	0
			0.2695	0.0065				0.2695	0				0.2695	0.0002				0.222	0.0655	0
			0.2705	0.0063				0.2705	0				0.2705	0.0002				0.223	0.0654	0
			0.2715	0.0062				0.2715	0				0.2715	0.0002				0.224	0.0653	0
			0.2725	0.0061				0.2725	0				0.2725	0.0002				0.225	0.0652	0
			0.2735	0.006				0.2735	0				0.2735	0.0002				0.226	0.0651	0
			0.2745	0.0058				0.2745	0				0.2745	0.0002				0.227	0.0649	0
			0.2755	0.0057				0.2755	0				0.2755	0.0002				0.228	0.0648	0
			0.2765	0.0056				0.2765	0				0.2765	0.0002				0.229	0.0647	0
			0.2775	0.0055				0.2775	0				0.2775	0.0002				0.23	0.0646	0
			0.2785	0.0054				0.2785	0				0.2785	0.0002				0.231	0.0644	0
			0.2795	0.0053				0.2795	0				0.2795	0.0002				0.232	0.0643	0
			0.2805	0.0052				0.2805	0				0.2805	0.0002				0.233	0.0642	0
			0.2815	0.005				0.2815	0				0.2815	0.0002				0.234	0.0641	0
			0.2825	0.0049				0.2825	0				0.2825	0.0002				0.235	0.0639	0
			0.2835	0.0048				0.2835	0				0.2835	0.0002				0.236	0.0638	0
			0.2845	0.0047				0.2845	0				0.2845	0.0002				0.237	0.0636	0
			0.2855	0.0046				0.2855	0				0.2855	0.0002				0.238	0.0635	0
			0.2865	0.0045				0.2865	0				0.2865	0.0002				0.239	0.0633	0
			0.2875	0.0044				0.2875	0				0.2875	0.0002				0.24	0.0632	0
			0.2885	0.0043				0.2885	0				0.2885	0.0002				0.241	0.063	0
			0.2895	0.0042				0.2895	0				0.2895	0.0003				0.242	0.0629	0
			0.2905	0.0042				0.2905	0				0.2905	0.0003				0.243	0.0627	0
			0.2915	0.0041				0.2915	0				0.2915	0.0003				0.244	0.0626	0
			0.2925	0.004				0.2925	0				0.2925	0.0003				0.245	0.0624	0
			0.2935	0.0039				0.2935	0				0.2935	0.0003				0.246	0.0622	0
			0.2945	0.0038				0.2945	0				0.2945	0.0003				0.247	0.0621	0
			0.2955	0.0037				0.2955	0				0.2955	0.0003				0.248	0.0619	0
			0.2965	0.0036				0.2965	0				0.2965	0.0003				0.249	0.0617	0
			0.2975	0.0036				0.2975	0				0.2975	0.0003				0.25	0.0615	0
			0.2985	0.0035				0.2985	0				0.2985	0.0003				0.251	0.0614	0
			0.2995	0.0034				0.2995	0				0.2995	0.0003				0.252	0.0612	0
			0.3005	0.0033				0.3005	0				0.3005	0.0003				0.253	0.061	0
			0.3015	0.0032				0.3015	0				0.3015	0.0003				0.254	0.0608	0
			0.3025	0.0032				0.3025	0				0.3025	0.0003				0.255	0.0606	0
			0.3035	0.0031				0.3035	0				0.3035	0.0004				0.256	0.0604	0
			0.3045	0.003				0.3045	0				0.3045	0.0004				0.257	0.0603	0
			0.3055	0.003				0.3055	0				0.3055	0.0004				0.258	0.0601	0
			0.3065	0.0029				0.3065	0				0.3065	0.0004				0.259	0.0599	0
			0.3075	0.0028				0.3075	0				0.3075	0.0004				0.26	0.0597	0
			0.3085	0.0028				0.3085	0				0.3085	0.0004				0.261	0.0595	0
			0.3095	0.0027				0.3095	0				0.3095	0.0004				0.262	0.0593	0
			0.3105	0.0026				0.3105	0				0.3105	0.0004				0.263	0.0591	0
			0.3115	0.0026				0.3115	0				0.3115	0.0004				0.264	0.0589	0
			0.3125	0.0025				0.3125	0				0.3125	0.0004				0.265	0.0587	0
			0.3135	0.0025				0.3135	0				0.3135	0.0004				0.266	0.0585	0
			0.3145	0.0024				0.3145	0				0.3145	0.0005				0.267	0.0582	0
			0.3155	0.0023				0.3155	0				0.3155	0.0005				0.268	0.058	0
			0.3165	0.0023				0.3165	0				0.3165	0.0005				0.269	0.0578	0
			0.3175	0.0022				0.3175	0				0.3175	0.0005				0.27	0.0576	0
			0.3185	0.0022				0.3185	0				0.3185	0.0005				0.271	0.0574	0
			0.3195	0.0021				0.3195	0				0.3195	0.0005				0.272	0.0572	0
			0.3205	0.0021				0.3205	0				0.3205	0.0005				0.273	0.0569	0
			0.3215	0.002				0.3215	0				0.3215	0.0005				0.274	0.0567	0
			0.3225	0.002				0.3225	0				0.3225	0.0005				0.275	0.0565	0
			0.3235	0.0019				0.3235	0				0.3235	0.0006				0.276	0.0563	0
			0.3245	0.0019				0.3245	0				0.3245	0.0006				0.277	0.056	0
			0.3255	0.0018				0.3255	0				0.3255	0.0006				0.278	0.0558	0
			0.3265	0.0018				0.3265	0				0.3265	0.0006				0.279	0.0556	0
			0.3275	0.0017				0.3275	0				0.3275	0.0006				0.28	0.0553	0
			0.3285	0.0017				0.3285	0				0.3285	0.0006				0.281	0.0551	0.0001
			0.3295	0.0017				0.3295	0				0.3295	0.0006				0.282	0.0549	0.0001
			0.3305	0.0016				0.3305	0				0.3305	0.0006				0.283	0.0546	0.0001
			0.3315	0.0016				0.3315	0				0.3315	0.0007				0.284	0.0544	0.0001
			0.3325	0.0015				0.3325	0				0.3325	0.0007				0.285	0.0542	0.0001
			0.3335	0.0015				0.3335	0				0.3335	0.0007				0.286	0.0539	0.0001
			0.3345	0.0015				0.3345	0				0.3345	0.0007				0.287	0.0537	0.0001
			0.3355	0.0014				0.3355	0				0.3355	0.0007				0.288	0.0534	0.0001
			0.3365	0.0014				0.3365	0				0.3365	0.0007				0.289	0.0532	0.0001
			0.3375	0.0014				0.3375	0				0.3375	0.0008				0.29	0.0529	0.0001
			0.3385	0.0013				0.3385	0				0.3385	0.0008				0.291	0.0527	0.0001
			0.3395	0.0013				0.3395	0				0.3395	0.0008				0.292	0.0524	0.0001
			0.3405	0.0013				0.3405	0				0.3405	0.0008				0.293	0.0522	0.0001
			0.3415	0.0012				0.3415	0				0.3415	0.0008				0.294	0.0519	0.0001
			0.3425	0.0012				0.3425	0				0.3425	0.0008				0.295	0.0517	0.0001
			0.3435	0.0012				0.3435	0				0.3435	0.0009				0.296	0.0514	0.0001
			0.3445	0.0011				0.3445	0				0.3445	0.0009				0.297	0.0512	0.0001
			0.3455	0.0011				0.3455	0				0.3455	0.0009				0.298	0.0509	0.0001
			0.3465	0.0011				0.3465	0				0.3465	0.0009				0.299	0.0507	0.0001
			0.3475	0.001				0.3475	0				0.3475	0.0009				0.3	0.0504	0.0001
			0.3485	0.001				0.3485	0				0.3485	0.001				0.301	0.0501	0.0001
			0.3495	0.001				0.3495	0				0.3495	0.001				0.302	0.0499	0.0001
			0.3505	0.001				0.3505	0				0.3505	0.001				0.303	0.0496	0.0001
			0.3515	0.0009				0.3515	0				0.3515	0.001				0.304	0.0494	0.0001
			0.3525	0.0009				0.3525	0				0.3525	0.001				0.305	0.0491	0.0001
			0.3535	0.0009				0.3535	0				0.3535	0.0011				0.306	0.0488	0.0001
			0.3545	0.0009				0.3545	0				0.3545	0.0011				0.307	0.0486	0.0001
			0.3555	0.0008				0.3555	0				0.3555	0.0011				0.308	0.0483	0.0001
			0.3565	0.0008				0.3565	0				0.3565	0.0011				0.309	0.048	0.0001
			0.3575	0.0008				0.3575	0				0.3575	0.0012				0.31	0.0478	0.0001
			0.3585	0.0008				0.3585	0				0.3585	0.0012				0.311	0.0475	0.0001
			0.3595	0.0008				0.3595	0				0.3595	0.0012				0.312	0.0472	0.0001
			0.3605	0.0007				0.3605	0				0.3605	0.0012				0.313	0.047	0.0001
			0.3615	0.0007				0.3615	0				0.3615	0.0013				0.314	0.0467	0.0001
			0.3625	0.0007				0.3625	0				0.3625	0.0013				0.315	0.0464	0.0001
			0.3635	0.0007				0.3635	0				0.3635	0.0013				0.316	0.0462	0.0001
			0.3645	0.0007				0.3645	0				0.3645	0.0013				0.317	0.0459	0.0001
			0.3655	0.0006				0.3655	0				0.3655	0.0014				0.318	0.0456	0.0001
			0.3665	0.0006				0.3665	0				0.3665	0.0014				0.319	0.0454	0.0001
			0.3675	0.0006				0.3675	0				0.3675	0.0014				0.32	0.0451	0.0001
			0.3685	0.0006				0.3685	0				0.3685	0.0014				0.321	0.0448	0.0001
			0.3695	0.0006				0.3695	0				0.3695	0.0015				0.322	0.0445	0.0001
			0.3705	0.0006				0.3705	0				0.3705	0.0015				0.323	0.0443	0.0001
			0.3715	0.0005				0.3715	0				0.3715	0.0015				0.324	0.044	0.0001
			0.3725	0.0005				0.3725	0				0.3725	0.0016				0.325	0.0437	0.0001
			0.3735	0.0005				0.3735	0				0.3735	0.0016				0.326	0.0434	0.0001
			0.3745	0.0005				0.3745	0				0.3745	0.0016				0.327	0.0432	0.0001
			0.3755	0.0005				0.3755	0				0.3755	0.0017				0.328	0.0429	0.0002
			0.3765	0.0005				0.3765	0				0.3765	0.0017				0.329	0.0426	0.0002
			0.3775	0.0005				0.3775	0				0.3775	0.0017				0.33	0.0423	0.0002
			0.3785	0.0004				0.3785	0				0.3785	0.0018				0.331	0.0421	0.0002
			0.3795	0.0004				0.3795	0				0.3795	0.0018				0.332	0.0418	0.0002
			0.3805	0.0004				0.3805	0				0.3805	0.0018				0.333	0.0415	0.0002
			0.3815	0.0004				0.3815	0				0.3815	0.0019				0.334	0.0412	0.0002
			0.3825	0.0004				0.3825	0				0.3825	0.0019				0.335	0.041	0.0002
			0.3835	0.0004				0.3835	0				0.3835	0.0019				0.336	0.0407	0.0002
			0.3845	0.0004				0.3845	0				0.3845	0.002				0.337	0.0404	0.0002
			0.3855	0.0004				0.3855	0				0.3855	0.002				0.338	0.0401	0.0002
			0.3865	0.0004				0.3865	0				0.3865	0.0021				0.339	0.0399	0.0002
			0.3875	0.0003				0.3875	0				0.3875	0.0021				0.34	0.0396	0.0002
			0.3885	0.0003				0.3885	0				0.3885	0.0021				0.341	0.0393	0.0002
			0.3895	0.0003				0.3895	0				0.3895	0.0022				0.342	0.039	0.0002
			0.3905	0.0003				0.3905	0				0.3905	0.0022				0.343	0.0388	0.0002
			0.3915	0.0003				0.3915	0				0.3915	0.0023				0.344	0.0385	0.0002
			0.3925	0.0003				0.3925	0				0.3925	0.0023				0.345	0.0382	0.0002
			0.3935	0.0003				0.3935	0				0.3935	0.0024				0.346	0.0379	0.0002
			0.3945	0.0003				0.3945	0				0.3945	0.0024				0.347	0.0377	0.0002
			0.3955	0.0003				0.3955	0				0.3955	0.0024				0.348	0.0374	0.0002
			0.3965	0.0003				0.3965	0				0.3965	0.0025				0.349	0.0371	0.0002
			0.3975	0.0003				0.3975	0				0.3975	0.0025				0.35	0.0369	0.0002
			0.3985	0.0002				0.3985	0				0.3985	0.0026				0.351	0.0366	0.0002
			0.3995	0.0002				0.3995	0				0.3995	0.0026				0.352	0.0363	0.0003
			0.4005	0.0002				0.4005	0				0.4005	0.0027				0.353	0.036	0.0003
			0.4015	0.0002				0.4015	0				0.4015	0.0027				0.354	0.0358	0.0003
			0.4025	0.0002				0.4025	0				0.4025	0.0028				0.355	0.0355	0.0003
			0.4035	0.0002				0.4035	0				0.4035	0.0028				0.356	0.0352	0.0003
			0.4045	0.0002				0.4045	0				0.4045	0.0029				0.357	0.035	0.0003
			0.4055	0.0002				0.4055	0				0.4055	0.0029				0.358	0.0347	0.0003
			0.4065	0.0002				0.4065	0				0.4065	0.003				0.359	0.0344	0.0003
			0.4075	0.0002				0.4075	0				0.4075	0.0031				0.36	0.0341	0.0003
			0.4085	0.0002				0.4085	0				0.4085	0.0031				0.361	0.0339	0.0003
			0.4095	0.0002				0.4095	0				0.4095	0.0032				0.362	0.0336	0.0003
			0.4105	0.0002				0.4105	0				0.4105	0.0032				0.363	0.0333	0.0003
			0.4115	0.0002				0.4115	0				0.4115	0.0033				0.364	0.0331	0.0003
			0.4125	0.0002				0.4125	0				0.4125	0.0033				0.365	0.0328	0.0003
			0.4135	0.0002				0.4135	0				0.4135	0.0034				0.366	0.0325	0.0003
			0.4145	0.0001				0.4145	0				0.4145	0.0035				0.367	0.0323	0.0003
			0.4155	0.0001				0.4155	0				0.4155	0.0035				0.368	0.032	0.0003
			0.4165	0.0001				0.4165	0				0.4165	0.0036				0.369	0.0318	0.0004
			0.4175	0.0001				0.4175	0				0.4175	0.0036				0.37	0.0315	0.0004
			0.4185	0.0001				0.4185	0				0.4185	0.0037				0.371	0.0312	0.0004
			0.4195	0.0001				0.4195	0				0.4195	0.0038				0.372	0.031	0.0004
			0.4205	0.0001				0.4205	0				0.4205	0.0038				0.373	0.0307	0.0004
			0.4215	0.0001				0.4215	0				0.4215	0.0039				0.374	0.0305	0.0004
			0.4225	0.0001				0.4225	0				0.4225	0.004				0.375	0.0302	0.0004
			0.4235	0.0001				0.4235	0				0.4235	0.0041				0.376	0.0299	0.0004
			0.4245	0.0001				0.4245	0				0.4245	0.0041				0.377	0.0297	0.0004
			0.4255	0.0001				0.4255	0				0.4255	0.0042				0.378	0.0294	0.0004
			0.4265	0.0001				0.4265	0				0.4265	0.0043				0.379	0.0292	0.0004
			0.4275	0.0001				0.4275	0				0.4275	0.0043				0.38	0.0289	0.0004
			0.4285	0.0001				0.4285	0				0.4285	0.0044				0.381	0.0287	0.0004
			0.4295	0.0001				0.4295	0				0.4295	0.0045				0.382	0.0284	0.0005
			0.4305	0.0001				0.4305	0				0.4305	0.0046				0.383	0.0282	0.0005
			0.4315	0.0001				0.4315	0				0.4315	0.0046				0.384	0.0279	0.0005
			0.4325	0.0001				0.4325	0				0.4325	0.0047				0.385	0.0277	0.0005
			0.4335	0.0001				0.4335	0				0.4335	0.0048				0.386	0.0274	0.0005
			0.4345	0.0001				0.4345	0				0.4345	0.0049				0.387	0.0272	0.0005
			0.4355	0.0001				0.4355	0				0.4355	0.005				0.388	0.0269	0.0005
			0.4365	0.0001				0.4365	0				0.4365	0.005				0.389	0.0267	0.0005
			0.4375	0.0001				0.4375	0				0.4375	0.0051				0.39	0.0264	0.0005
			0.4385	0.0001				0.4385	0				0.4385	0.0052				0.391	0.0262	0.0005
			0.4395	0.0001				0.4395	0				0.4395	0.0053				0.392	0.0259	0.0006
			0.4405	0.0001				0.4405	0				0.4405	0.0054				0.393	0.0257	0.0006
			0.4415	0.0001				0.4415	0				0.4415	0.0055				0.394	0.0255	0.0006
			0.4425	0.0001				0.4425	0				0.4425	0.0056				0.395	0.0252	0.0006
			0.4435	0.0001				0.4435	0				0.4435	0.0057				0.396	0.025	0.0006
			0.4445	0.0001				0.4445	0				0.4445	0.0058				0.397	0.0248	0.0006
			0.4455	0.0001				0.4455	0				0.4455	0.0058				0.398	0.0245	0.0006
			0.4465	0.0001				0.4465	0				0.4465	0.0059				0.399	0.0243	0.0006
			0.4475	0				0.4475	0				0.4475	0.006				0.4	0.0241	0.0006
			0.4485	0				0.4485	0				0.4485	0.0061				0.401	0.0238	0.0007
			0.4495	0				0.4495	0				0.4495	0.0062				0.402	0.0236	0.0007
			0.4505	0				0.4505	0				0.4505	0.0063				0.403	0.0234	0.0007
			0.4515	0				0.4515	0				0.4515	0.0064				0.404	0.0231	0.0007
			0.4525	0				0.4525	0				0.4525	0.0065				0.405	0.0229	0.0007
			0.4535	0				0.4535	0				0.4535	0.0066				0.406	0.0227	0.0007
			0.4545	0				0.4545	0				0.4545	0.0067				0.407	0.0225	0.0007
			0.4555	0				0.4555	0				0.4555	0.0069				0.408	0.0222	0.0007
			0.4565	0				0.4565	0				0.4565	0.007				0.409	0.022	0.0008
			0.4575	0				0.4575	0				0.4575	0.0071				0.41	0.0218	0.0008
			0.4585	0				0.4585	0				0.4585	0.0072				0.411	0.0216	0.0008
			0.4595	0				0.4595	0				0.4595	0.0073				0.412	0.0213	0.0008
			0.4605	0				0.4605	0				0.4605	0.0074				0.413	0.0211	0.0008
			0.4615	0				0.4615	0				0.4615	0.0075				0.414	0.0209	0.0008
			0.4625	0				0.4625	0				0.4625	0.0076				0.415	0.0207	0.0008
			0.4635	0				0.4635	0				0.4635	0.0077				0.416	0.0205	0.0009
			0.4645	0				0.4645	0				0.4645	0.0079				0.417	0.0203	0.0009
			0.4655	0				0.4655	0				0.4655	0.008				0.418	0.0201	0.0009
			0.4665	0				0.4665	0				0.4665	0.0081				0.419	0.0199	0.0009
			0.4675	0				0.4675	0				0.4675	0.0082				0.42	0.0196	0.0009
			0.4685	0				0.4685	0				0.4685	0.0084				0.421	0.0194	0.0009
			0.4695	0				0.4695	0				0.4695	0.0085				0.422	0.0192	0.0009
			0.4705	0				0.4705	0				0.4705	0.0086				0.423	0.019	0.001
			0.4715	0				0.4715	0				0.4715	0.0087				0.424	0.0188	0.001
			0.4725	0				0.4725	0				0.4725	0.0089				0.425	0.0186	0.001
			0.4735	0				0.4735	0				0.4735	0.009				0.426	0.0184	0.001
			0.4745	0				0.4745	0				0.4745	0.0091				0.427	0.0182	0.001
			0.4755	0				0.4755	0				0.4755	0.0093				0.428	0.018	0.001
			0.4765	0				0.4765	0				0.4765	0.0094				0.429	0.0178	0.0011
			0.4775	0				0.4775	0				0.4775	0.0095				0.43	0.0176	0.0011
			0.4785	0				0.4785	0				0.4785	0.0097				0.431	0.0174	0.0011
			0.4795	0				0.4795	0				0.4795	0.0098				0.432	0.0172	0.0011
			0.4805	0				0.4805	0				0.4805	0.0099				0.433	0.0171	0.0011
			0.4815	0				0.4815	0				0.4815	0.0101				0.434	0.0169	0.0012
			0.4825	0				0.4825	0				0.4825	0.0102				0.435	0.0167	0.0012
			0.4835	0				0.4835	0				0.4835	0.0104				0.436	0.0165	0.0012
			0.4845	0				0.4845	0				0.4845	0.0105				0.437	0.0163	0.0012
			0.4855	0				0.4855	0				0.4855	0.0107				0.438	0.0161	0.0012
			0.4865	0				0.4865	0				0.4865	0.0108				0.439	0.0159	0.0013
			0.4875	0				0.4875	0				0.4875	0.011				0.44	0.0158	0.0013
			0.4885	0				0.4885	0				0.4885	0.0111				0.441	0.0156	0.0013
			0.4895	0				0.4895	0				0.4895	0.0113				0.442	0.0154	0.0013
			0.4905	0				0.4905	0				0.4905	0.0114				0.443	0.0152	0.0013
			0.4915	0				0.4915	0				0.4915	0.0116				0.444	0.015	0.0014
			0.4925	0				0.4925	0				0.4925	0.0118				0.445	0.0149	0.0014
			0.4935	0				0.4935	0				0.4935	0.0119				0.446	0.0147	0.0014
			0.4945	0				0.4945	0				0.4945	0.0121				0.447	0.0145	0.0014
			0.4955	0				0.4955	0				0.4955	0.0122				0.448	0.0144	0.0014
			0.4965	0				0.4965	0				0.4965	0.0124				0.449	0.0142	0.0015
			0.4975	0				0.4975	0				0.4975	0.0126				0.45	0.014	0.0015
			0.4985	0				0.4985	0				0.4985	0.0128				0.451	0.0138	0.0015
			0.4995	0				0.4995	0				0.4995	0.0129				0.452	0.0137	0.0015
			0.5005	0				0.5005	0				0.5005	0.0131				0.453	0.0135	0.0016
			0.5015	0				0.5015	0				0.5015	0.0133				0.454	0.0134	0.0016
			0.5025	0				0.5025	0				0.5025	0.0134				0.455	0.0132	0.0016
			0.5035	0				0.5035	0				0.5035	0.0136				0.456	0.013	0.0016
			0.5045	0				0.5045	0				0.5045	0.0138				0.457	0.0129	0.0017
			0.5055	0				0.5055	0				0.5055	0.014				0.458	0.0127	0.0017
			0.5065	0				0.5065	0				0.5065	0.0142				0.459	0.0126	0.0017
			0.5075	0				0.5075	0				0.5075	0.0143				0.46	0.0124	0.0017
			0.5085	0				0.5085	0				0.5085	0.0145				0.461	0.0123	0.0018
			0.5095	0				0.5095	0				0.5095	0.0147				0.462	0.0121	0.0018
			0.5105	0				0.5105	0				0.5105	0.0149				0.463	0.012	0.0018
			0.5115	0				0.5115	0				0.5115	0.0151				0.464	0.0118	0.0018
			0.5125	0				0.5125	0				0.5125	0.0153				0.465	0.0117	0.0019
			0.5135	0				0.5135	0				0.5135	0.0155				0.466	0.0115	0.0019
			0.5145	0				0.5145	0				0.5145	0.0157				0.467	0.0114	0.0019
			0.5155	0				0.5155	0				0.5155	0.0159				0.468	0.0112	0.002
			0.5165	0				0.5165	0				0.5165	0.0161				0.469	0.0111	0.002
			0.5175	0				0.5175	0				0.5175	0.0163				0.47	0.0109	0.002
			0.5185	0				0.5185	0				0.5185	0.0165				0.471	0.0108	0.002
			0.5195	0				0.5195	0				0.5195	0.0167				0.472	0.0107	0.0021
			0.5205	0				0.5205	0				0.5205	0.0169				0.473	0.0105	0.0021
			0.5215	0				0.5215	0				0.5215	0.0171				0.474	0.0104	0.0021
			0.5225	0				0.5225	0				0.5225	0.0173				0.475	0.0103	0.0022
			0.5235	0				0.5235	0				0.5235	0.0175				0.476	0.0101	0.0022
			0.5245	0				0.5245	0				0.5245	0.0177				0.477	0.01	0.0022
			0.5255	0				0.5255	0				0.5255	0.0179				0.478	0.0099	0.0023
			0.5265	0				0.5265	0				0.5265	0.0181				0.479	0.0097	0.0023
			0.5275	0				0.5275	0				0.5275	0.0184				0.48	0.0096	0.0023
			0.5285	0				0.5285	0				0.5285	0.0186				0.481	0.0095	0.0024
			0.5295	0				0.5295	0				0.5295	0.0188				0.482	0.0093	0.0024
			0.5305	0				0.5305	0				0.5305	0.019				0.483	0.0092	0.0024
			0.5315	0				0.5315	0				0.5315	0.0192				0.484	0.0091	0.0025
			0.5325	0				0.5325	0				0.5325	0.0195				0.485	0.009	0.0025
			0.5335	0				0.5335	0				0.5335	0.0197				0.486	0.0089	0.0025
			0.5345	0				0.5345	0				0.5345	0.0199				0.487	0.0087	0.0026
			0.5355	0				0.5355	0				0.5355	0.0201				0.488	0.0086	0.0026
			0.5365	0				0.5365	0				0.5365	0.0204				0.489	0.0085	0.0026
			0.5375	0				0.5375	0				0.5375	0.0206				0.49	0.0084	0.0027
			0.5385	0				0.5385	0				0.5385	0.0208				0.491	0.0083	0.0027
			0.5395	0				0.5395	0				0.5395	0.0211				0.492	0.0082	0.0027
			0.5405	0				0.5405	0				0.5405	0.0213				0.493	0.008	0.0028
			0.5415	0				0.5415	0				0.5415	0.0215				0.494	0.0079	0.0028
			0.5425	0				0.5425	0				0.5425	0.0218				0.495	0.0078	0.0028
			0.5435	0				0.5435	0				0.5435	0.022				0.496	0.0077	0.0029
			0.5445	0				0.5445	0				0.5445	0.0223				0.497	0.0076	0.0029
			0.5455	0				0.5455	0				0.5455	0.0225				0.498	0.0075	0.003
			0.5465	0				0.5465	0				0.5465	0.0228				0.499	0.0074	0.003
			0.5475	0				0.5475	0				0.5475	0.023				0.5	0.0073	0.003
			0.5485	0				0.5485	0				0.5485	0.0233				0.501	0.0072	0.0031
			0.5495	0				0.5495	0				0.5495	0.0235				0.502	0.0071	0.0031
			0.5505	0				0.5505	0				0.5505	0.0238				0.503	0.007	0.0032
			0.5515	0				0.5515	0				0.5515	0.024				0.504	0.0069	0.0032
			0.5525	0				0.5525	0				0.5525	0.0243				0.505	0.0068	0.0032
			0.5535	0				0.5535	0				0.5535	0.0245				0.506	0.0067	0.0033
			0.5545	0				0.5545	0				0.5545	0.0248				0.507	0.0066	0.0033
			0.5555	0				0.5555	0				0.5555	0.025				0.508	0.0065	0.0034
			0.5565	0				0.5565	0				0.5565	0.0253				0.509	0.0064	0.0034
			0.5575	0				0.5575	0				0.5575	0.0256				0.51	0.0063	0.0035
			0.5585	0				0.5585	0				0.5585	0.0258				0.511	0.0062	0.0035
			0.5595	0				0.5595	0				0.5595	0.0261				0.512	0.0061	0.0035
			0.5605	0				0.5605	0				0.5605	0.0263				0.513	0.006	0.0036
			0.5615	0				0.5615	0				0.5615	0.0266				0.514	0.0059	0.0036
			0.5625	0				0.5625	0				0.5625	0.0269				0.515	0.0059	0.0037
			0.5635	0				0.5635	0				0.5635	0.0271				0.516	0.0058	0.0037
			0.5645	0				0.5645	0				0.5645	0.0274				0.517	0.0057	0.0038
			0.5655	0				0.5655	0				0.5655	0.0277				0.518	0.0056	0.0038
			0.5665	0				0.5665	0				0.5665	0.028				0.519	0.0055	0.0039
			0.5675	0				0.5675	0				0.5675	0.0282				0.52	0.0054	0.0039
			0.5685	0				0.5685	0				0.5685	0.0285				0.521	0.0054	0.0039
			0.5695	0				0.5695	0				0.5695	0.0288				0.522	0.0053	0.004
			0.5705	0				0.5705	0				0.5705	0.0291				0.523	0.0052	0.004
			0.5715	0				0.5715	0				0.5715	0.0293				0.524	0.0051	0.0041
			0.5725	0				0.5725	0				0.5725	0.0296				0.525	0.005	0.0041
			0.5735	0				0.5735	0				0.5735	0.0299				0.526	0.005	0.0042
			0.5745	0				0.5745	0				0.5745	0.0302				0.527	0.0049	0.0042
			0.5755	0				0.5755	0				0.5755	0.0305				0.528	0.0048	0.0043
			0.5765	0				0.5765	0				0.5765	0.0307				0.529	0.0047	0.0043
			0.5775	0				0.5775	0				0.5775	0.031				0.53	0.0047	0.0044
			0.5785	0				0.5785	0				0.5785	0.0313				0.531	0.0046	0.0044
			0.5795	0				0.5795	0				0.5795	0.0316				0.532	0.0045	0.0045
			0.5805	0				0.5805	0				0.5805	0.0319				0.533	0.0044	0.0045
			0.5815	0				0.5815	0				0.5815	0.0322				0.534	0.0044	0.0046
			0.5825	0				0.5825	0				0.5825	0.0325				0.535	0.0043	0.0046
			0.5835	0				0.5835	0				0.5835	0.0328				0.536	0.0042	0.0047
			0.5845	0				0.5845	0				0.5845	0.0331				0.537	0.0042	0.0047
			0.5855	0				0.5855	0				0.5855	0.0333				0.538	0.0041	0.0048
			0.5865	0				0.5865	0				0.5865	0.0336				0.539	0.004	0.0048
			0.5875	0				0.5875	0				0.5875	0.0339				0.54	0.004	0.0049
			0.5885	0				0.5885	0				0.5885	0.0342				0.541	0.0039	0.005
			0.5895	0				0.5895	0				0.5895	0.0345				0.542	0.0039	0.005
			0.5905	0				0.5905	0				0.5905	0.0348				0.543	0.0038	0.0051
			0.5915	0				0.5915	0				0.5915	0.0351				0.544	0.0037	0.0051
			0.5925	0				0.5925	0				0.5925	0.0354				0.545	0.0037	0.0052
			0.5935	0				0.5935	0				0.5935	0.0357				0.546	0.0036	0.0052
			0.5945	0				0.5945	0				0.5945	0.036				0.547	0.0036	0.0053
			0.5955	0				0.5955	0				0.5955	0.0363				0.548	0.0035	0.0053
			0.5965	0				0.5965	0				0.5965	0.0366				0.549	0.0034	0.0054
			0.5975	0				0.5975	0				0.5975	0.0369				0.55	0.0034	0.0055
			0.5985	0				0.5985	0				0.5985	0.0372				0.551	0.0033	0.0055
			0.5995	0				0.5995	0				0.5995	0.0375				0.552	0.0033	0.0056
			0.6005	0				0.6005	0				0.6005	0.0378				0.553	0.0032	0.0056
			0.6015	0				0.6015	0				0.6015	0.0381				0.554	0.0032	0.0057
			0.6025	0				0.6025	0				0.6025	0.0384				0.555	0.0031	0.0057
			0.6035	0				0.6035	0				0.6035	0.0387				0.556	0.0031	0.0058
			0.6045	0				0.6045	0				0.6045	0.039				0.557	0.003	0.0059
			0.6055	0				0.6055	0				0.6055	0.0393				0.558	0.003	0.0059
			0.6065	0				0.6065	0				0.6065	0.0396				0.559	0.0029	0.006
			0.6075	0				0.6075	0				0.6075	0.0399				0.56	0.0029	0.006
			0.6085	0				0.6085	0				0.6085	0.0402				0.561	0.0028	0.0061
			0.6095	0				0.6095	0				0.6095	0.0405				0.562	0.0028	0.0062
			0.6105	0				0.6105	0				0.6105	0.0408				0.563	0.0027	0.0062
			0.6115	0				0.6115	0				0.6115	0.0412				0.564	0.0027	0.0063
			0.6125	0				0.6125	0				0.6125	0.0415				0.565	0.0026	0.0063
			0.6135	0				0.6135	0				0.6135	0.0418				0.566	0.0026	0.0064
			0.6145	0				0.6145	0				0.6145	0.0421				0.567	0.0025	0.0065
			0.6155	0				0.6155	0				0.6155	0.0424				0.568	0.0025	0.0065
			0.6165	0				0.6165	0				0.6165	0.0427				0.569	0.0025	0.0066
			0.6175	0				0.6175	0				0.6175	0.043				0.57	0.0024	0.0066
			0.6185	0				0.6185	0				0.6185	0.0433				0.571	0.0024	0.0067
			0.6195	0				0.6195	0				0.6195	0.0436				0.572	0.0023	0.0068
			0.6205	0				0.6205	0				0.6205	0.0439				0.573	0.0023	0.0068
			0.6215	0				0.6215	0				0.6215	0.0442				0.574	0.0022	0.0069
			0.6225	0				0.6225	0				0.6225	0.0445				0.575	0.0022	0.007
			0.6235	0				0.6235	0				0.6235	0.0448				0.576	0.0022	0.007
			0.6245	0				0.6245	0				0.6245	0.0451				0.577	0.0021	0.0071
			0.6255	0				0.6255	0				0.6255	0.0454				0.578	0.0021	0.0071
			0.6265	0				0.6265	0				0.6265	0.0457				0.579	0.0021	0.0072
			0.6275	0				0.6275	0				0.6275	0.046				0.58	0.002	0.0073
			0.6285	0				0.6285	0				0.6285	0.0463				0.581	0.002	0.0073
			0.6295	0				0.6295	0				0.6295	0.0466				0.582	0.002	0.0074
			0.6305	0				0.6305	0				0.6305	0.0469				0.583	0.0019	0.0075
			0.6315	0				0.6315	0				0.6315	0.0472				0.584	0.0019	0.0075
			0.6325	0				0.6325	0				0.6325	0.0475				0.585	0.0018	0.0076
			0.6335	0				0.6335	0				0.6335	0.0478				0.586	0.0018	0.0077
			0.6345	0				0.6345	0				0.6345	0.0481				0.587	0.0018	0.0077
			0.6355	0				0.6355	0				0.6355	0.0484				0.588	0.0018	0.0078
			0.6365	0				0.6365	0				0.6365	0.0487				0.589	0.0017	0.0079
			0.6375	0				0.6375	0				0.6375	0.049				0.59	0.0017	0.0079
			0.6385	0				0.6385	0				0.6385	0.0493				0.591	0.0017	0.008
			0.6395	0				0.6395	0				0.6395	0.0496				0.592	0.0016	0.0081
			0.6405	0				0.6405	0				0.6405	0.0499				0.593	0.0016	0.0081
			0.6415	0				0.6415	0				0.6415	0.0502				0.594	0.0016	0.0082
			0.6425	0				0.6425	0				0.6425	0.0505				0.595	0.0015	0.0082
			0.6435	0				0.6435	0				0.6435	0.0508				0.596	0.0015	0.0083
			0.6445	0				0.6445	0				0.6445	0.0511				0.597	0.0015	0.0084
			0.6455	0				0.6455	0				0.6455	0.0514				0.598	0.0015	0.0084
			0.6465	0				0.6465	0				0.6465	0.0517				0.599	0.0014	0.0085
			0.6475	0				0.6475	0				0.6475	0.0519				0.6	0.0014	0.0086
			0.6485	0				0.6485	0				0.6485	0.0522				0.601	0.0014	0.0086
			0.6495	0				0.6495	0				0.6495	0.0525				0.602	0.0014	0.0087
			0.6505	0				0.6505	0				0.6505	0.0528				0.603	0.0013	0.0088
			0.6515	0				0.6515	0				0.6515	0.0531				0.604	0.0013	0.0088
			0.6525	0				0.6525	0				0.6525	0.0534				0.605	0.0013	0.0089
			0.6535	0				0.6535	0				0.6535	0.0536				0.606	0.0013	0.009
			0.6545	0				0.6545	0				0.6545	0.0539				0.607	0.0012	0.009
			0.6555	0				0.6555	0				0.6555	0.0542				0.608	0.0012	0.0091
			0.6565	0				0.6565	0				0.6565	0.0545				0.609	0.0012	0.0092
			0.6575	0				0.6575	0				0.6575	0.0548				0.61	0.0012	0.0092
			0.6585	0				0.6585	0				0.6585	0.055				0.611	0.0011	0.0093
			0.6595	0				0.6595	0				0.6595	0.0553				0.612	0.0011	0.0094
			0.6605	0				0.6605	0				0.6605	0.0556				0.613	0.0011	0.0095
			0.6615	0				0.6615	0				0.6615	0.0558				0.614	0.0011	0.0095
			0.6625	0				0.6625	0				0.6625	0.0561				0.615	0.0011	0.0096
			0.6635	0				0.6635	0				0.6635	0.0564				0.616	0.001	0.0097
			0.6645	0				0.6645	0				0.6645	0.0566				0.617	0.001	0.0097
			0.6655	0				0.6655	0				0.6655	0.0569				0.618	0.001	0.0098
			0.6665	0				0.6665	0				0.6665	0.0572				0.619	0.001	0.0099
			0.6675	0				0.6675	0				0.6675	0.0574				0.62	0.001	0.0099
			0.6685	0				0.6685	0				0.6685	0.0577				0.621	0.0009	0.01
			0.6695	0				0.6695	0				0.6695	0.0579				0.622	0.0009	0.0101
			0.6705	0				0.6705	0				0.6705	0.0582				0.623	0.0009	0.0101
			0.6715	0				0.6715	0				0.6715	0.0584				0.624	0.0009	0.0102
			0.6725	0				0.6725	0				0.6725	0.0587				0.625	0.0009	0.0103
			0.6735	0				0.6735	0				0.6735	0.0589				0.626	0.0008	0.0103
			0.6745	0				0.6745	0				0.6745	0.0592				0.627	0.0008	0.0104
			0.6755	0				0.6755	0				0.6755	0.0594				0.628	0.0008	0.0104
			0.6765	0				0.6765	0				0.6765	0.0597				0.629	0.0008	0.0105
			0.6775	0				0.6775	0				0.6775	0.0599				0.63	0.0008	0.0106
			0.6785	0				0.6785	0				0.6785	0.0601				0.631	0.0008	0.0106
			0.6795	0				0.6795	0				0.6795	0.0604				0.632	0.0008	0.0107
			0.6805	0				0.6805	0				0.6805	0.0606				0.633	0.0007	0.0108
			0.6815	0				0.6815	0				0.6815	0.0608				0.634	0.0007	0.0108
			0.6825	0				0.6825	0				0.6825	0.061				0.635	0.0007	0.0109
			0.6835	0				0.6835	0				0.6835	0.0613				0.636	0.0007	0.011
			0.6845	0				0.6845	0				0.6845	0.0615				0.637	0.0007	0.011
			0.6855	0				0.6855	0				0.6855	0.0617				0.638	0.0007	0.0111
			0.6865	0				0.6865	0				0.6865	0.0619				0.639	0.0007	0.0112
			0.6875	0				0.6875	0				0.6875	0.0621				0.64	0.0006	0.0112
			0.6885	0				0.6885	0				0.6885	0.0624				0.641	0.0006	0.0113
			0.6895	0				0.6895	0				0.6895	0.0626				0.642	0.0006	0.0114
			0.6905	0				0.6905	0				0.6905	0.0628				0.643	0.0006	0.0114
			0.6915	0				0.6915	0				0.6915	0.063				0.644	0.0006	0.0115
			0.6925	0				0.6925	0				0.6925	0.0632				0.645	0.0006	0.0115
			0.6935	0				0.6935	0				0.6935	0.0634				0.646	0.0006	0.0116
			0.6945	0				0.6945	0				0.6945	0.0636				0.647	0.0006	0.0117
			0.6955	0				0.6955	0				0.6955	0.0638				0.648	0.0005	0.0117
			0.6965	0				0.6965	0				0.6965	0.064				0.649	0.0005	0.0118
			0.6975	0				0.6975	0				0.6975	0.0642				0.65	0.0005	0.0119
			0.6985	0				0.6985	0				0.6985	0.0643				0.651	0.0005	0.0119
			0.6995	0				0.6995	0				0.6995	0.0645				0.652	0.0005	0.012
			0.7005	0				0.7005	0				0.7005	0.0647				0.653	0.0005	0.012
			0.7015	0				0.7015	0				0.7015	0.0649				0.654	0.0005	0.0121
			0.7025	0				0.7025	0				0.7025	0.0651				0.655	0.0005	0.0122
			0.7035	0				0.7035	0				0.7035	0.0652				0.656	0.0005	0.0122
			0.7045	0				0.7045	0				0.7045	0.0654				0.657	0.0004	0.0123
			0.7055	0				0.7055	0				0.7055	0.0656				0.658	0.0004	0.0123
			0.7065	0				0.7065	0				0.7065	0.0657				0.659	0.0004	0.0124
			0.7075	0				0.7075	0				0.7075	0.0659				0.66	0.0004	0.0125
			0.7085	0				0.7085	0				0.7085	0.066				0.661	0.0004	0.0125
			0.7095	0				0.7095	0				0.7095	0.0662				0.662	0.0004	0.0126
			0.7105	0				0.7105	0				0.7105	0.0663				0.663	0.0004	0.0126
			0.7115	0				0.7115	0				0.7115	0.0665				0.664	0.0004	0.0127
			0.7125	0				0.7125	0				0.7125	0.0666				0.665	0.0004	0.0127
			0.7135	0				0.7135	0				0.7135	0.0668				0.666	0.0004	0.0128
			0.7145	0				0.7145	0				0.7145	0.0669				0.667	0.0004	0.0128
			0.7155	0				0.7155	0				0.7155	0.067				0.668	0.0004	0.0129
			0.7165	0				0.7165	0				0.7165	0.0672				0.669	0.0003	0.013
			0.7175	0				0.7175	0				0.7175	0.0673				0.67	0.0003	0.013
			0.7185	0				0.7185	0				0.7185	0.0674				0.671	0.0003	0.0131
			0.7195	0				0.7195	0				0.7195	0.0675				0.672	0.0003	0.0131
			0.7205	0				0.7205	0				0.7205	0.0677				0.673	0.0003	0.0132
			0.7215	0				0.7215	0				0.7215	0.0678				0.674	0.0003	0.0132
			0.7225	0				0.7225	0				0.7225	0.0679				0.675	0.0003	0.0133
			0.7235	0				0.7235	0				0.7235	0.068				0.676	0.0003	0.0133
			0.7245	0				0.7245	0				0.7245	0.0681				0.677	0.0003	0.0134
			0.7255	0				0.7255	0				0.7255	0.0682				0.678	0.0003	0.0134
			0.7265	0				0.7265	0				0.7265	0.0683				0.679	0.0003	0.0135
			0.7275	0				0.7275	0				0.7275	0.0684				0.68	0.0003	0.0135
			0.7285	0				0.7285	0				0.7285	0.0685				0.681	0.0003	0.0136
			0.7295	0				0.7295	0				0.7295	0.0686				0.682	0.0003	0.0136
			0.7305	0				0.7305	0				0.7305	0.0686				0.683	0.0003	0.0137
			0.7315	0				0.7315	0				0.7315	0.0687				0.684	0.0002	0.0137
			0.7325	0				0.7325	0				0.7325	0.0688				0.685	0.0002	0.0138
			0.7335	0				0.7335	0				0.7335	0.0689				0.686	0.0002	0.0138
			0.7345	0				0.7345	0				0.7345	0.0689				0.687	0.0002	0.0138
			0.7355	0				0.7355	0				0.7355	0.069				0.688	0.0002	0.0139
			0.7365	0				0.7365	0				0.7365	0.0691				0.689	0.0002	0.0139
			0.7375	0				0.7375	0				0.7375	0.0691				0.69	0.0002	0.014
			0.7385	0				0.7385	0				0.7385	0.0692				0.691	0.0002	0.014
			0.7395	0				0.7395	0				0.7395	0.0692				0.692	0.0002	0.0141
			0.7405	0				0.7405	0				0.7405	0.0693				0.693	0.0002	0.0141
			0.7415	0				0.7415	0				0.7415	0.0693				0.694	0.0002	0.0141
			0.7425	0				0.7425	0				0.7425	0.0694				0.695	0.0002	0.0142
			0.7435	0				0.7435	0				0.7435	0.0694				0.696	0.0002	0.0142
			0.7445	0				0.7445	0				0.7445	0.0694				0.697	0.0002	0.0143
			0.7455	0				0.7455	0				0.7455	0.0695				0.698	0.0002	0.0143
			0.7465	0				0.7465	0				0.7465	0.0695				0.699	0.0002	0.0143
			0.7475	0				0.7475	0				0.7475	0.0695				0.7	0.0002	0.0144
			0.7485	0				0.7485	0				0.7485	0.0695				0.701	0.0002	0.0144
			0.7495	0				0.7495	0				0.7495	0.0695				0.702	0.0002	0.0145
			0.7505	0				0.7505	0				0.7505	0.0696				0.703	0.0002	0.0145
			0.7515	0				0.7515	0				0.7515	0.0696				0.704	0.0002	0.0145
			0.7525	0				0.7525	0				0.7525	0.0696				0.705	0.0002	0.0146
			0.7535	0				0.7535	0				0.7535	0.0696				0.706	0.0001	0.0146
			0.7545	0				0.7545	0				0.7545	0.0696				0.707	0.0001	0.0146
			0.7555	0				0.7555	0				0.7555	0.0696				0.708	0.0001	0.0147
			0.7565	0				0.7565	0				0.7565	0.0696				0.709	0.0001	0.0147
			0.7575	0				0.7575	0				0.7575	0.0695				0.71	0.0001	0.0147
			0.7585	0				0.7585	0				0.7585	0.0695				0.711	0.0001	0.0147
			0.7595	0				0.7595	0				0.7595	0.0695				0.712	0.0001	0.0148
			0.7605	0				0.7605	0				0.7605	0.0695				0.713	0.0001	0.0148
			0.7615	0				0.7615	0				0.7615	0.0694				0.714	0.0001	0.0148
			0.7625	0				0.7625	0				0.7625	0.0694				0.715	0.0001	0.0149
			0.7635	0				0.7635	0				0.7635	0.0694				0.716	0.0001	0.0149
			0.7645	0				0.7645	0				0.7645	0.0693				0.717	0.0001	0.0149
			0.7655	0				0.7655	0				0.7655	0.0693				0.718	0.0001	0.0149
			0.7665	0				0.7665	0				0.7665	0.0692				0.719	0.0001	0.015
			0.7675	0				0.7675	0				0.7675	0.0692				0.72	0.0001	0.015
			0.7685	0				0.7685	0				0.7685	0.0691				0.721	0.0001	0.015
			0.7695	0				0.7695	0				0.7695	0.0691				0.722	0.0001	0.015
			0.7705	0				0.7705	0				0.7705	0.069				0.723	0.0001	0.015
			0.7715	0				0.7715	0				0.7715	0.069				0.724	0.0001	0.0151
			0.7725	0				0.7725	0				0.7725	0.0689				0.725	0.0001	0.0151
			0.7735	0				0.7735	0				0.7735	0.0688				0.726	0.0001	0.0151
			0.7745	0				0.7745	0				0.7745	0.0687				0.727	0.0001	0.0151
			0.7755	0				0.7755	0				0.7755	0.0687				0.728	0.0001	0.0151
			0.7765	0				0.7765	0				0.7765	0.0686				0.729	0.0001	0.0152
			0.7775	0				0.7775	0				0.7775	0.0685				0.73	0.0001	0.0152
			0.7785	0				0.7785	0				0.7785	0.0684				0.731	0.0001	0.0152
			0.7795	0				0.7795	0				0.7795	0.0683				0.732	0.0001	0.0152
			0.7805	0				0.7805	0				0.7805	0.0682				0.733	0.0001	0.0152
			0.7815	0				0.7815	0				0.7815	0.0681				0.734	0.0001	0.0152
			0.7825	0				0.7825	0				0.7825	0.068				0.735	0.0001	0.0152
			0.7835	0				0.7835	0				0.7835	0.0679				0.736	0.0001	0.0152
			0.7845	0				0.7845	0				0.7845	0.0678				0.737	0.0001	0.0153
			0.7855	0				0.7855	0				0.7855	0.0677				0.738	0.0001	0.0153
			0.7865	0				0.7865	0				0.7865	0.0676				0.739	0.0001	0.0153
			0.7875	0				0.7875	0				0.7875	0.0675				0.74	0.0001	0.0153
			0.7885	0				0.7885	0				0.7885	0.0673				0.741	0.0001	0.0153
			0.7895	0				0.7895	0				0.7895	0.0672				0.742	0.0001	0.0153
			0.7905	0				0.7905	0				0.7905	0.0671				0.743	0.0001	0.0153
			0.7915	0				0.7915	0				0.7915	0.0669				0.744	0.0001	0.0153
			0.7925	0				0.7925	0				0.7925	0.0668				0.745	0.0001	0.0153
			0.7935	0				0.7935	0				0.7935	0.0667				0.746	0.0001	0.0153
			0.7945	0				0.7945	0				0.7945	0.0665				0.747	0.0001	0.0153
			0.7955	0				0.7955	0				0.7955	0.0664				0.748	0.0001	0.0153
			0.7965	0				0.7965	0				0.7965	0.0662				0.749	0.0001	0.0153
			0.7975	0				0.7975	0				0.7975	0.0661				0.75	0.0001	0.0153
			0.7985	0				0.7985	0				0.7985	0.0659				0.751	0	0.0153
			0.7995	0				0.7995	0				0.7995	0.0658				0.752	0	0.0153
			0.8005	0				0.8005	0				0.8005	0.0656				0.753	0	0.0153
			0.8015	0				0.8015	0				0.8015	0.0654				0.754	0	0.0153
			0.8025	0				0.8025	0				0.8025	0.0653				0.755	0	0.0153
			0.8035	0				0.8035	0				0.8035	0.0651				0.756	0	0.0153
			0.8045	0				0.8045	0				0.8045	0.0649				0.757	0	0.0153
			0.8055	0				0.8055	0				0.8055	0.0648				0.758	0	0.0153
			0.8065	0				0.8065	0				0.8065	0.0646				0.759	0	0.0153
			0.8075	0				0.8075	0				0.8075	0.0644				0.76	0	0.0153
			0.8085	0				0.8085	0				0.8085	0.0642				0.761	0	0.0153
			0.8095	0				0.8095	0				0.8095	0.064				0.762	0	0.0152
			0.8105	0				0.8105	0				0.8105	0.0638				0.763	0	0.0152
			0.8115	0				0.8115	0				0.8115	0.0636				0.764	0	0.0152
			0.8125	0				0.8125	0				0.8125	0.0634				0.765	0	0.0152
			0.8135	0				0.8135	0				0.8135	0.0633				0.766	0	0.0152
			0.8145	0				0.8145	0				0.8145	0.0631				0.767	0	0.0152
			0.8155	0				0.8155	0				0.8155	0.0628				0.768	0	0.0152
			0.8165	0				0.8165	0				0.8165	0.0626				0.769	0	0.0152
			0.8175	0				0.8175	0				0.8175	0.0624				0.77	0	0.0151
			0.8185	0				0.8185	0				0.8185	0.0622				0.771	0	0.0151
			0.8195	0				0.8195	0				0.8195	0.062				0.772	0	0.0151
			0.8205	0				0.8205	0				0.8205	0.0618				0.773	0	0.0151
			0.8215	0				0.8215	0				0.8215	0.0616				0.774	0	0.0151
			0.8225	0				0.8225	0				0.8225	0.0613				0.775	0	0.015
			0.8235	0				0.8235	0				0.8235	0.0611				0.776	0	0.015
			0.8245	0				0.8245	0				0.8245	0.0609				0.777	0	0.015
			0.8255	0				0.8255	0				0.8255	0.0607				0.778	0	0.015
			0.8265	0				0.8265	0				0.8265	0.0604				0.779	0	0.015
			0.8275	0				0.8275	0				0.8275	0.0602				0.78	0	0.0149
			0.8285	0				0.8285	0				0.8285	0.06				0.781	0	0.0149
			0.8295	0				0.8295	0				0.8295	0.0597				0.782	0	0.0149
			0.8305	0				0.8305	0				0.8305	0.0595				0.783	0	0.0149
			0.8315	0				0.8315	0				0.8315	0.0593				0.784	0	0.0148
			0.8325	0				0.8325	0				0.8325	0.059				0.785	0	0.0148
			0.8335	0				0.8335	0				0.8335	0.0588				0.786	0	0.0148
			0.8345	0				0.8345	0				0.8345	0.0585				0.787	0	0.0148
			0.8355	0				0.8355	0				0.8355	0.0583				0.788	0	0.0147
			0.8365	0				0.8365	0				0.8365	0.058				0.789	0	0.0147
			0.8375	0				0.8375	0				0.8375	0.0578				0.79	0	0.0147
			0.8385	0				0.8385	0				0.8385	0.0575				0.791	0	0.0146
			0.8395	0				0.8395	0				0.8395	0.0572				0.792	0	0.0146
			0.8405	0				0.8405	0				0.8405	0.057				0.793	0	0.0146
			0.8415	0				0.8415	0				0.8415	0.0567				0.794	0	0.0145
			0.8425	0				0.8425	0				0.8425	0.0565				0.795	0	0.0145
			0.8435	0				0.8435	0				0.8435	0.0562				0.796	0	0.0145
			0.8445	0				0.8445	0				0.8445	0.0559				0.797	0	0.0144
			0.8455	0				0.8455	0				0.8455	0.0557				0.798	0	0.0144
			0.8465	0				0.8465	0				0.8465	0.0554				0.799	0	0.0144
			0.8475	0				0.8475	0				0.8475	0.0551				0.8	0	0.0143
			0.8485	0				0.8485	0				0.8485	0.0548				0.801	0	0.0143
			0.8495	0				0.8495	0				0.8495	0.0546				0.802	0	0.0142
			0.8505	0				0.8505	0				0.8505	0.0543				0.803	0	0.0142
			0.8515	0				0.8515	0				0.8515	0.054				0.804	0	0.0142
			0.8525	0				0.8525	0				0.8525	0.0537				0.805	0	0.0141
			0.8535	0				0.8535	0				0.8535	0.0535				0.806	0	0.0141
			0.8545	0				0.8545	0				0.8545	0.0532				0.807	0	0.014
			0.8555	0				0.8555	0				0.8555	0.0529				0.808	0	0.014
			0.8565	0				0.8565	0				0.8565	0.0526				0.809	0	0.0139
			0.8575	0				0.8575	0				0.8575	0.0523				0.81	0	0.0139
			0.8585	0				0.8585	0				0.8585	0.052				0.811	0	0.0139
			0.8595	0				0.8595	0				0.8595	0.0518				0.812	0	0.0138
			0.8605	0				0.8605	0				0.8605	0.0515				0.813	0	0.0138
			0.8615	0				0.8615	0				0.8615	0.0512				0.814	0	0.0137
			0.8625	0				0.8625	0				0.8625	0.0509				0.815	0	0.0137
			0.8635	0				0.8635	0				0.8635	0.0506				0.816	0	0.0136
			0.8645	0				0.8645	0				0.8645	0.0503				0.817	0	0.0136
			0.8655	0				0.8655	0				0.8655	0.05				0.818	0	0.0135
			0.8665	0				0.8665	0				0.8665	0.0497				0.819	0	0.0135
			0.8675	0				0.8675	0				0.8675	0.0494				0.82	0	0.0134
			0.8685	0				0.8685	0				0.8685	0.0491				0.821	0	0.0134
			0.8695	0				0.8695	0				0.8695	0.0488				0.822	0	0.0133
			0.8705	0				0.8705	0				0.8705	0.0485				0.823	0	0.0133
			0.8715	0				0.8715	0				0.8715	0.0482				0.824	0	0.0132
			0.8725	0				0.8725	0				0.8725	0.0479				0.825	0	0.0132
			0.8735	0				0.8735	0				0.8735	0.0476				0.826	0	0.0131
			0.8745	0				0.8745	0				0.8745	0.0473				0.827	0	0.0131
			0.8755	0				0.8755	0				0.8755	0.047				0.828	0	0.013
			0.8765	0				0.8765	0				0.8765	0.0467				0.829	0	0.013
			0.8775	0				0.8775	0				0.8775	0.0464				0.83	0	0.0129
			0.8785	0				0.8785	0				0.8785	0.0461				0.831	0	0.0129
			0.8795	0				0.8795	0				0.8795	0.0458				0.832	0	0.0128
			0.8805	0				0.8805	0				0.8805	0.0455				0.833	0	0.0128
			0.8815	0				0.8815	0				0.8815	0.0452				0.834	0	0.0127
			0.8825	0				0.8825	0				0.8825	0.0449				0.835	0	0.0126
			0.8835	0				0.8835	0				0.8835	0.0446				0.836	0	0.0126
			0.8845	0				0.8845	0				0.8845	0.0443				0.837	0	0.0125
			0.8855	0				0.8855	0				0.8855	0.044				0.838	0	0.0125
			0.8865	0				0.8865	0				0.8865	0.0437				0.839	0	0.0124
			0.8875	0				0.8875	0				0.8875	0.0434				0.84	0	0.0124
			0.8885	0				0.8885	0				0.8885	0.0431				0.841	0	0.0123
			0.8895	0				0.8895	0				0.8895	0.0428				0.842	0	0.0122
			0.8905	0				0.8905	0				0.8905	0.0425				0.843	0	0.0122
			0.8915	0				0.8915	0				0.8915	0.0422				0.844	0	0.0121
			0.8925	0				0.8925	0				0.8925	0.0419				0.845	0	0.0121
			0.8935	0				0.8935	0				0.8935	0.0416				0.846	0	0.012
			0.8945	0				0.8945	0				0.8945	0.0413				0.847	0	0.0119
			0.8955	0				0.8955	0				0.8955	0.041				0.848	0	0.0119
			0.8965	0				0.8965	0				0.8965	0.0406				0.849	0	0.0118
			0.8975	0				0.8975	0				0.8975	0.0403				0.85	0	0.0118
			0.8985	0				0.8985	0				0.8985	0.04				0.851	0	0.0117
			0.8995	0				0.8995	0				0.8995	0.0397				0.852	0	0.0116
			0.9005	0				0.9005	0				0.9005	0.0394				0.853	0	0.0116
			0.9015	0				0.9015	0				0.9015	0.0391				0.854	0	0.0115
			0.9025	0				0.9025	0				0.9025	0.0388				0.855	0	0.0114
			0.9035	0				0.9035	0				0.9035	0.0385				0.856	0	0.0114
			0.9045	0				0.9045	0				0.9045	0.0382				0.857	0	0.0113
			0.9055	0				0.9055	0				0.9055	0.0379				0.858	0	0.0112
			0.9065	0				0.9065	0				0.9065	0.0376				0.859	0	0.0112
			0.9075	0				0.9075	0				0.9075	0.0373				0.86	0	0.0111
			0.9085	0				0.9085	0				0.9085	0.037				0.861	0	0.0111
			0.9095	0				0.9095	0				0.9095	0.0367				0.862	0	0.011
			0.9105	0				0.9105	0				0.9105	0.0364				0.863	0	0.0109
			0.9115	0				0.9115	0				0.9115	0.0361				0.864	0	0.0109
			0.9125	0				0.9125	0				0.9125	0.0358				0.865	0	0.0108
			0.9135	0				0.9135	0				0.9135	0.0355				0.866	0	0.0107
			0.9145	0				0.9145	0				0.9145	0.0352				0.867	0	0.0107
			0.9155	0				0.9155	0				0.9155	0.0349				0.868	0	0.0106
			0.9165	0				0.9165	0				0.9165	0.0346				0.869	0	0.0105
			0.9175	0				0.9175	0				0.9175	0.0343				0.87	0	0.0105
			0.9185	0				0.9185	0				0.9185	0.034				0.871	0	0.0104
			0.9195	0				0.9195	0				0.9195	0.0337				0.872	0	0.0103
			0.9205	0				0.9205	0				0.9205	0.0334				0.873	0	0.0103
			0.9215	0				0.9215	0				0.9215	0.0332				0.874	0	0.0102
			0.9225	0				0.9225	0				0.9225	0.0329				0.875	0	0.0101
			0.9235	0				0.9235	0				0.9235	0.0326				0.876	0	0.0101
			0.9245	0				0.9245	0				0.9245	0.0323				0.877	0	0.01
			0.9255	0				0.9255	0				0.9255	0.032				0.878	0	0.0099
			0.9265	0				0.9265	0				0.9265	0.0317				0.879	0	0.0099
			0.9275	0				0.9275	0				0.9275	0.0314				0.88	0	0.0098
			0.9285	0				0.9285	0				0.9285	0.0311				0.881	0	0.0097
			0.9295	0				0.9295	0				0.9295	0.0308				0.882	0	0.0097
			0.9305	0				0.9305	0				0.9305	0.0306				0.883	0	0.0096
			0.9315	0				0.9315	0				0.9315	0.0303				0.884	0	0.0095
			0.9325	0				0.9325	0				0.9325	0.03				0.885	0	0.0095
			0.9335	0				0.9335	0				0.9335	0.0297				0.886	0	0.0094
			0.9345	0				0.9345	0				0.9345	0.0294				0.887	0	0.0093
			0.9355	0				0.9355	0				0.9355	0.0292				0.888	0	0.0093
			0.9365	0				0.9365	0				0.9365	0.0289				0.889	0	0.0092
			0.9375	0				0.9375	0				0.9375	0.0286				0.89	0	0.0091
			0.9385	0				0.9385	0				0.9385	0.0283				0.891	0	0.0091
			0.9395	0				0.9395	0				0.9395	0.0281				0.892	0	0.009
			0.9405	0				0.9405	0				0.9405	0.0278				0.893	0	0.0089
			0.9415	0				0.9415	0				0.9415	0.0275				0.894	0	0.0089
			0.9425	0				0.9425	0				0.9425	0.0272				0.895	0	0.0088
			0.9435	0				0.9435	0				0.9435	0.027				0.896	0	0.0087
			0.9445	0				0.9445	0				0.9445	0.0267				0.897	0	0.0087
			0.9455	0				0.9455	0				0.9455	0.0264				0.898	0	0.0086
			0.9465	0				0.9465	0				0.9465	0.0262				0.899	0	0.0085
			0.9475	0				0.9475	0				0.9475	0.0259				0.9	0	0.0085
			0.9485	0				0.9485	0				0.9485	0.0256				0.901	0	0.0084
			0.9495	0				0.9495	0				0.9495	0.0254				0.902	0	0.0083
			0.9505	0				0.9505	0				0.9505	0.0251				0.903	0	0.0083
			0.9515	0				0.9515	0				0.9515	0.0249				0.904	0	0.0082
			0.9525	0				0.9525	0				0.9525	0.0246				0.905	0	0.0081
			0.9535	0				0.9535	0				0.9535	0.0243				0.906	0	0.0081
			0.9545	0				0.9545	0				0.9545	0.0241				0.907	0	0.008
			0.9555	0				0.9555	0				0.9555	0.0238				0.908	0	0.0079
			0.9565	0				0.9565	0				0.9565	0.0236				0.909	0	0.0079
			0.9575	0				0.9575	0				0.9575	0.0233				0.91	0	0.0078
			0.9585	0				0.9585	0				0.9585	0.0231				0.911	0	0.0077
			0.9595	0				0.9595	0				0.9595	0.0228				0.912	0	0.0077
			0.9605	0				0.9605	0				0.9605	0.0226				0.913	0	0.0076
			0.9615	0				0.9615	0				0.9615	0.0224				0.914	0	0.0075
			0.9625	0				0.9625	0				0.9625	0.0221				0.915	0	0.0075
			0.9635	0				0.9635	0				0.9635	0.0219				0.916	0	0.0074
			0.9645	0				0.9645	0				0.9645	0.0216				0.917	0	0.0074
			0.9655	0				0.9655	0				0.9655	0.0214				0.918	0	0.0073
			0.9665	0				0.9665	0				0.9665	0.0212				0.919	0	0.0072
			0.9675	0				0.9675	0				0.9675	0.0209				0.92	0	0.0072
			0.9685	0				0.9685	0				0.9685	0.0207				0.921	0	0.0071
			0.9695	0				0.9695	0				0.9695	0.0205				0.922	0	0.007
			0.9705	0				0.9705	0				0.9705	0.0202				0.923	0	0.007
			0.9715	0				0.9715	0				0.9715	0.02				0.924	0	0.0069
			0.9725	0				0.9725	0				0.9725	0.0198				0.925	0	0.0068
			0.9735	0				0.9735	0				0.9735	0.0195				0.926	0	0.0068
			0.9745	0				0.9745	0				0.9745	0.0193				0.927	0	0.0067
			0.9755	0				0.9755	0				0.9755	0.0191				0.928	0	0.0067
			0.9765	0				0.9765	0				0.9765	0.0189				0.929	0	0.0066
			0.9775	0				0.9775	0				0.9775	0.0186				0.93	0	0.0065
			0.9785	0				0.9785	0				0.9785	0.0184				0.931	0	0.0065
			0.9795	0				0.9795	0				0.9795	0.0182				0.932	0	0.0064
			0.9805	0				0.9805	0				0.9805	0.018				0.933	0	0.0064
			0.9815	0				0.9815	0				0.9815	0.0178				0.934	0	0.0063
			0.9825	0				0.9825	0				0.9825	0.0176				0.935	0	0.0062
			0.9835	0				0.9835	0				0.9835	0.0174				0.936	0	0.0062
			0.9845	0				0.9845	0				0.9845	0.0172				0.937	0	0.0061
			0.9855	0				0.9855	0				0.9855	0.0169				0.938	0	0.0061
			0.9865	0				0.9865	0				0.9865	0.0167				0.939	0	0.006
			0.9875	0				0.9875	0				0.9875	0.0165				0.94	0	0.0059
			0.9885	0				0.9885	0				0.9885	0.0163				0.941	0	0.0059
			0.9895	0				0.9895	0				0.9895	0.0161				0.942	0	0.0058
			0.9905	0				0.9905	0				0.9905	0.0159				0.943	0	0.0058
			0.9915	0				0.9915	0				0.9915	0.0157				0.944	0	0.0057
			0.9925	0				0.9925	0				0.9925	0.0155				0.945	0	0.0056
			0.9935	0				0.9935	0				0.9935	0.0154				0.946	0	0.0056
			0.9945	0				0.9945	0				0.9945	0.0152				0.947	0	0.0055
			0.9955	0				0.9955	0				0.9955	0.015				0.948	0	0.0055
			0.9965	0				0.9965	0				0.9965	0.0148				0.949	0	0.0054
			0.9975	0				0.9975	0				0.9975	0.0146				0.95	0	0.0054
			0.9985	0				0.9985	0				0.9985	0.0144				0.951	0	0.0053
			0.9995	0				0.9995	0				0.9995	0.0142				0.952	0	0.0052
			1.0005	0				1.0005	0				1.0005	0.014				0.953	0	0.0052
			1.0015	0				1.0015	0				1.0015	0.0139				0.954	0	0.0051
			1.0025	0				1.0025	0				1.0025	0.0137				0.955	0	0.0051
			1.0035	0				1.0035	0				1.0035	0.0135				0.956	0	0.005
			1.0045	0				1.0045	0				1.0045	0.0133				0.957	0	0.005
			1.0055	0				1.0055	0				1.0055	0.0132				0.958	0	0.0049
			1.0065	0				1.0065	0				1.0065	0.013				0.959	0	0.0049
			1.0075	0				1.0075	0				1.0075	0.0128				0.96	0	0.0048
			1.0085	0				1.0085	0				1.0085	0.0126				0.961	0	0.0048
			1.0095	0				1.0095	0				1.0095	0.0125				0.962	0	0.0047
			1.0105	0				1.0105	0				1.0105	0.0123				0.963	0	0.0047
			1.0115	0				1.0115	0				1.0115	0.0121				0.964	0	0.0046
			1.0125	0				1.0125	0				1.0125	0.012				0.965	0	0.0046
			1.0135	0				1.0135	0				1.0135	0.0118				0.966	0	0.0045
			1.0145	0				1.0145	0				1.0145	0.0117				0.967	0	0.0045
			1.0155	0				1.0155	0				1.0155	0.0115				0.968	0	0.0044
			1.0165	0				1.0165	0				1.0165	0.0113				0.969	0	0.0044
			1.0175	0				1.0175	0				1.0175	0.0112				0.97	0	0.0043
			1.0185	0				1.0185	0				1.0185	0.011				0.971	0	0.0043
			1.0195	0				1.0195	0				1.0195	0.0109				0.972	0	0.0042
			1.0205	0				1.0205	0				1.0205	0.0107				0.973	0	0.0042
			1.0215	0				1.0215	0				1.0215	0.0106				0.974	0	0.0041
			1.0225	0				1.0225	0				1.0225	0.0104				0.975	0	0.0041
			1.0235	0				1.0235	0				1.0235	0.0103				0.976	0	0.004
			1.0245	0				1.0245	0				1.0245	0.0101				0.977	0	0.004
			1.0255	0				1.0255	0				1.0255	0.01				0.978	0	0.0039
			1.0265	0				1.0265	0				1.0265	0.0099				0.979	0	0.0039
			1.0275	0				1.0275	0				1.0275	0.0097				0.98	0	0.0038
			1.0285	0				1.0285	0				1.0285	0.0096				0.981	0	0.0038
			1.0295	0				1.0295	0				1.0295	0.0094				0.982	0	0.0037
			1.0305	0				1.0305	0				1.0305	0.0093				0.983	0	0.0037
			1.0315	0				1.0315	0				1.0315	0.0092				0.984	0	0.0036
			1.0325	0				1.0325	0				1.0325	0.009				0.985	0	0.0036
			1.0335	0				1.0335	0				1.0335	0.0089				0.986	0	0.0036
			1.0345	0				1.0345	0				1.0345	0.0088				0.987	0	0.0035
			1.0355	0				1.0355	0				1.0355	0.0086				0.988	0	0.0035
			1.0365	0				1.0365	0				1.0365	0.0085				0.989	0	0.0034
			1.0375	0				1.0375	0				1.0375	0.0084				0.99	0	0.0034
			1.0385	0				1.0385	0				1.0385	0.0083				0.991	0	0.0033
			1.0395	0				1.0395	0				1.0395	0.0081				0.992	0	0.0033
			1.0405	0				1.0405	0				1.0405	0.008				0.993	0	0.0033
			1.0415	0				1.0415	0				1.0415	0.0079				0.994	0	0.0032
			1.0425	0				1.0425	0				1.0425	0.0078				0.995	0	0.0032
			1.0435	0				1.0435	0				1.0435	0.0077				0.996	0	0.0031
			1.0445	0				1.0445	0				1.0445	0.0076				0.997	0	0.0031
			1.0455	0				1.0455	0				1.0455	0.0074				0.998	0	0.0031
			1.0465	0				1.0465	0				1.0465	0.0073				0.999	0	0.003
			1.0475	0				1.0475	0				1.0475	0.0072				1	0	0.003
			1.0485	0				1.0485	0				1.0485	0.0071				1.001	0	0.0029
			1.0495	0				1.0495	0				1.0495	0.007				1.002	0	0.0029
			1.0505	0				1.0505	0				1.0505	0.0069				1.003	0	0.0029
			1.0515	0				1.0515	0				1.0515	0.0068				1.004	0	0.0028
			1.0525	0				1.0525	0				1.0525	0.0067				1.005	0	0.0028
			1.0535	0				1.0535	0				1.0535	0.0066				1.006	0	0.0027
			1.0545	0				1.0545	0				1.0545	0.0065				1.007	0	0.0027
			1.0555	0				1.0555	0				1.0555	0.0064				1.008	0	0.0027
			1.0565	0				1.0565	0				1.0565	0.0063				1.009	0	0.0026
			1.0575	0				1.0575	0				1.0575	0.0062				1.01	0	0.0026
			1.0585	0				1.0585	0				1.0585	0.0061				1.011	0	0.0026
			1.0595	0				1.0595	0				1.0595	0.006				1.012	0	0.0025
			1.0605	0				1.0605	0				1.0605	0.0059				1.013	0	0.0025
			1.0615	0				1.0615	0				1.0615	0.0058				1.014	0	0.0025
			1.0625	0				1.0625	0				1.0625	0.0057				1.015	0	0.0024
			1.0635	0				1.0635	0				1.0635	0.0056				1.016	0	0.0024
			1.0645	0				1.0645	0				1.0645	0.0055				1.017	0	0.0024
			1.0655	0				1.0655	0				1.0655	0.0054				1.018	0	0.0023
			1.0665	0				1.0665	0				1.0665	0.0053				1.019	0	0.0023
			1.0675	0				1.0675	0				1.0675	0.0052				1.02	0	0.0023
			1.0685	0				1.0685	0				1.0685	0.0052				1.021	0	0.0022
			1.0695	0				1.0695	0				1.0695	0.0051				1.022	0	0.0022
			1.0705	0				1.0705	0				1.0705	0.005				1.023	0	0.0022
			1.0715	0				1.0715	0				1.0715	0.0049				1.024	0	0.0021
			1.0725	0				1.0725	0				1.0725	0.0048				1.025	0	0.0021
			1.0735	0				1.0735	0				1.0735	0.0047				1.026	0	0.0021
			1.0745	0				1.0745	0				1.0745	0.0047				1.027	0	0.0021
			1.0755	0				1.0755	0				1.0755	0.0046				1.028	0	0.002
			1.0765	0				1.0765	0				1.0765	0.0045				1.029	0	0.002
			1.0775	0				1.0775	0				1.0775	0.0044				1.03	0	0.002
			1.0785	0				1.0785	0				1.0785	0.0044				1.031	0	0.0019
			1.0795	0				1.0795	0				1.0795	0.0043				1.032	0	0.0019
			1.0805	0				1.0805	0				1.0805	0.0042				1.033	0	0.0019
			1.0815	0				1.0815	0				1.0815	0.0041				1.034	0	0.0019
			1.0825	0				1.0825	0				1.0825	0.0041				1.035	0	0.0018
			1.0835	0				1.0835	0				1.0835	0.004				1.036	0	0.0018
			1.0845	0				1.0845	0				1.0845	0.0039				1.037	0	0.0018
			1.0855	0				1.0855	0				1.0855	0.0039				1.038	0	0.0017
			1.0865	0				1.0865	0				1.0865	0.0038				1.039	0	0.0017
			1.0875	0				1.0875	0				1.0875	0.0037				1.04	0	0.0017
			1.0885	0				1.0885	0				1.0885	0.0037				1.041	0	0.0017
			1.0895	0				1.0895	0				1.0895	0.0036				1.042	0	0.0016
			1.0905	0				1.0905	0				1.0905	0.0035				1.043	0	0.0016
			1.0915	0				1.0915	0				1.0915	0.0035				1.044	0	0.0016
			1.0925	0				1.0925	0				1.0925	0.0034				1.045	0	0.0016
			1.0935	0				1.0935	0				1.0935	0.0034				1.046	0	0.0015
			1.0945	0				1.0945	0				1.0945	0.0033				1.047	0	0.0015
			1.0955	0				1.0955	0				1.0955	0.0032				1.048	0	0.0015
			1.0965	0				1.0965	0				1.0965	0.0032				1.049	0	0.0015
			1.0975	0				1.0975	0				1.0975	0.0031				1.05	0	0.0015
			1.0985	0				1.0985	0				1.0985	0.0031				1.051	0	0.0014
			1.0995	0				1.0995	0				1.0995	0.003				1.052	0	0.0014
			1.1005	0				1.1005	0				1.1005	0.003				1.053	0	0.0014
			1.1015	0				1.1015	0				1.1015	0.0029				1.054	0	0.0014
			1.1025	0				1.1025	0				1.1025	0.0029				1.055	0	0.0013
			1.1035	0				1.1035	0				1.1035	0.0028				1.056	0	0.0013
			1.1045	0				1.1045	0				1.1045	0.0028				1.057	0	0.0013
			1.1055	0				1.1055	0				1.1055	0.0027				1.058	0	0.0013
			1.1065	0				1.1065	0				1.1065	0.0027				1.059	0	0.0013
			1.1075	0				1.1075	0				1.1075	0.0026				1.06	0	0.0012
			1.1085	0				1.1085	0				1.1085	0.0026				1.061	0	0.0012
			1.1095	0				1.1095	0				1.1095	0.0025				1.062	0	0.0012
			1.1105	0				1.1105	0				1.1105	0.0025				1.063	0	0.0012
			1.1115	0				1.1115	0				1.1115	0.0024				1.064	0	0.0012
			1.1125	0				1.1125	0				1.1125	0.0024				1.065	0	0.0011
																		1.066	0	0.0011
																		1.067	0	0.0011
																		1.068	0	0.0011
																		1.069	0	0.0011
																		1.07	0	0.001
																		1.071	0	0.001
																		1.072	0	0.001
																		1.073	0	0.001
																		1.074	0	0.001
																		1.075	0	0.001
																		1.076	0	0.0009
																		1.077	0	0.0009
																		1.078	0	0.0009
																		1.079	0	0.0009
																		1.08	0	0.0009
																		1.081	0	0.0009
																		1.082	0	0.0009
																		1.083	0	0.0008
																		1.084	0	0.0008
																		1.085	0	0.0008
																		1.086	0	0.0008
																		1.087	0	0.0008
																		1.088	0	0.0008
																		1.089	0	0.0008
																		1.09	0	0.0007
																		1.091	0	0.0007
																		1.092	0	0.0007
																		1.093	0	0.0007
																		1.094	0	0.0007
																		1.095	0	0.0007
																		1.096	0	0.0007
																		1.097	0	0.0007
																		1.098	0	0.0006
																		1.099	0	0.0006
																		1.1	0	0.0006
																		1.101	0	0.0006
																		1.102	0	0.0006
																		1.103	0	0.0006
																		1.104	0	0.0006
																		1.105	0	0.0006
																		1.106	0	0.0006
																		1.107	0	0.0005
																		1.108	0	0.0005
																		1.109	0	0.0005
																		1.11	0	0.0005
																		1.111	0	0.0005
																		1.112	0	0.0005
																		1.113	0	0.0005
																		1.114	0	0.0005
																		1.115	0	0.0005
																		1.116	0	0.0005
																		1.117	0	0.0005
																		1.118	0	0.0004
																		1.119	0	0.0004
																		1.12	0	0.0004
																		1.121	0	0.0004
																		1.122	0	0.0004
																		1.123	0	0.0004
																		1.124	0	0.0004
																		1.125	0	0.0004
																		1.126	0	0.0004
																		1.127	0	0.0004
																		1.128	0	0.0004
																		1.129	0	0.0004
																		1.13	0	0.0004
																		1.131	0	0.0003
																		1.132	0	0.0003
																		1.133	0	0.0003
																		1.134	0	0.0003
																		1.135	0	0.0003
																		1.136	0	0.0003
																		1.137	0	0.0003
																		1.138	0	0.0003
																		1.139	0	0.0003
																		1.14	0	0.0003
																		1.141	0	0.0003
																		1.142	0	0.0003
																		1.143	0	0.0003
																		1.144	0	0.0003
																		1.145	0	0.0003
																		1.146	0	0.0003
																		1.147	0	0.0002
																		1.148	0	0.0002
																		1.149	0	0.0002
																		1.15	0	0.0002
																		1.151	0	0.0002
																		1.152	0	0.0002
																		1.153	0	0.0002
																		1.154	0	0.0002
																		1.155	0	0.0002
																		1.156	0	0.0002
																		1.157	0	0.0002
																		1.158	0	0.0002
																		1.159	0	0.0002
																		1.16	0	0.0002
																		1.161	0	0.0002
																		1.162	0	0.0002
																		1.163	0	0.0002
																		1.164	0	0.0002
																		1.165	0	0.0002

## Sheet: Fig. 3C
	Data				Fit 1				Data				Fit 2				Data				Fit 3
	[SSB] (nM)	Probability dT70 only	STD of probability		[SSB] (nM)	Probability			[SSB] (nM)	Probability SSB35	STD of probability		[SSB] (nM)	Probability			[SSB] (nM)	Probability SSB65	STD of probability		[SSB] (nM)	Probability
	0.01	0.977976	0.0183104		0.01	0.999135			41.8	0.0501368	0.0254058		0.01	2.44578e-09			0.01	0.0220244	0.0174115		0.01	0.000865163
	0.011	0.980451	0.018326		0.01013	0.999111			46.4	0.0416204	0.0254014		0.01013	2.5524e-09			0.011	0.019549	0.0174115		0.01013	0.000889163
	0.012	0.975397	0.0182754		0.0102616	0.999086			51.6	0.0517946	0.0254076		0.0102616	2.66366e-09			0.012	0.0246031	0.0174115		0.0102616	0.000913829
	0.014	0.982602	0.0182948		0.010395	0.999061			57.2	0.0535676	0.025409		0.010395	2.77977e-09			0.014	0.0173981	0.0174115		0.010395	0.000939179
	0.015	0.979208	0.0182939		0.0105301	0.999035			64	0.0898184	0.0254466		0.0105301	2.90094e-09			0.015	0.0207918	0.0174115		0.0105301	0.000965231
	0.017	0.974112	0.0182831		0.0106669	0.999008			70	0.0924957	0.0254471		0.0106669	3.02739e-09			0.017	0.0258881	0.0174115		0.0106669	0.000992005
	0.019	0.97193	0.0182738		0.0108055	0.99898			78	0.0878991	0.025445		0.0108055	3.15935e-09			0.019	0.0280697	0.0174115		0.0108055	0.00101952
	0.021	0.9647	0.0182581		0.010946	0.998952			86	0.0828963	0.0254371		0.010946	3.29706e-09			0.021	0.0352997	0.0174116		0.010946	0.0010478
	0.023	0.960291	0.0182463		0.0110882	0.998923			96	0.0786257	0.0369812		0.0110882	3.44077e-09			0.023	0.0397094	0.0174116		0.0110882	0.00107686
	0.026	0.970399	0.0182766		0.0112323	0.998893			108	0.185865	0.0374412		0.0112323	3.59074e-09			0.026	0.0296013	0.0174115		0.0112323	0.00110673
	0.028	0.95567	0.0182488		0.0113783	0.998863			118	0.203599	0.0375547		0.0113783	3.74724e-09			0.028	0.0443303	0.0174116		0.0113783	0.00113742
	0.031	0.951175	0.0182448		0.0115262	0.998831			132	0.137301	0.0371996		0.0115262	3.91056e-09			0.031	0.0488247	0.0174117		0.0115262	0.00116897
	0.035	0.954451	0.0182016		0.0116759	0.998799			146	0.132838	0.0371631		0.0116759	4.081e-09			0.035	0.0455486	0.0174116		0.0116759	0.00120139
	0.039	0.9533	0.0182352		0.0118277	0.998765			162	0.188361	0.0374546		0.0118277	4.25886e-09			0.039	0.0466997	0.0174116		0.0118277	0.0012347
	0.043	0.937619	0.0181862		0.0119814	0.998731			180	0.220345	0.0376688		0.0119814	4.44446e-09			0.043	0.0623811	0.0174118		0.0119814	0.00126894
	0.048	0.929312	0.0181592		0.0121371	0.998696			200	0.215309	0.0376417		0.0121371	4.63816e-09			0.048	0.0706881	0.0174119		0.0121371	0.00130413
	0.053	0.944566	0.0182017		0.0122948	0.99866			320	0.471	0.0404123		0.0122948	4.84028e-09			0.053	0.0554342	0.0174117		0.0122948	0.00134029
	0.059	0.929819	0.0181367		0.0124546	0.998623			400	0.515979	0.0410769		0.0124546	5.05122e-09			0.059	0.0701805	0.0174118		0.0124546	0.00137745
	0.065	0.92058	0.018133		0.0126165	0.998584			500	0.53853	0.0414014		0.0126165	5.27133e-09			0.065	0.0794199	0.017412		0.0126165	0.00141565
	0.072	0.925987	0.0181618		0.0127804	0.998545			640	0.626551	0.0429064		0.0127804	5.50104e-09			0.072	0.0740127	0.0174119		0.0127804	0.0014549
	0.08	0.902321	0.0181169		0.0129465	0.998505			800	0.678578	0.0438943		0.0129465	5.74075e-09			0.08	0.0976786	0.0174122		0.0129465	0.00149523
	0.089	0.889018	0.0180532		0.0131148	0.998463			1000	0.711507	0.0443245		0.0131148	5.99089e-09			0.089	0.110982	0.0174124		0.0131148	0.00153669
	0.099	0.903487	0.0181194		0.0132852	0.998421			1260	0.775256	0.0457536		0.0132852	6.25193e-09			0.099	0.0965125	0.0174122		0.0132852	0.00157929
	0.11	0.892743	0.0180979		0.0134579	0.998377			1600	0.770915	0.045887		0.0134579	6.52434e-09			0.11	0.107257	0.0174124		0.0134579	0.00162306
	0.122	0.811601	0.0178755		0.0136328	0.998332			2000	0.774498	0.0459223		0.0136328	6.80861e-09			0.122	0.188399	0.0174141		0.0136328	0.00166806
	0.136	0.781965	0.0178447		0.0138099	0.998286			2520	0.823578	0.0468229		0.0138099	7.10525e-09			0.136	0.218035	0.0174151		0.0138099	0.00171429
	0.15	0.777509	0.0178125		0.0139894	0.998238			3180	0.857018	0.0477689		0.0139894	7.41481e-09			0.15	0.222491	0.0174152		0.0139894	0.00176181
	0.168	0.712893	0.0177065		0.0141712	0.998189			4000	0.854048	0.0469696		0.0141712	7.73784e-09			0.168	0.287107	0.0174177		0.0141712	0.00181064
	0.186	0.718986	0.0177184		0.0143554	0.998139							0.0143554	8.07494e-09			0.186	0.281014	0.0174174		0.0143554	0.00186082
	0.206	0.651413	0.017599		0.0145419	0.998088							0.0145419	8.42671e-09			0.206	0.348587	0.0174205		0.0145419	0.00191239
	0.228	0.628408	0.0175806		0.0147309	0.998035							0.0147309	8.79379e-09			0.228	0.371592	0.017422		0.0147309	0.00196538
	0.254	0.582004	0.0175001		0.0149224	0.99798							0.0149224	9.17685e-09			0.254	0.417996	0.0174244		0.0149224	0.00201984
	0.282	0.529081	0.0174297		0.0151163	0.997924							0.0151163	9.57658e-09			0.282	0.470919	0.0174278		0.0151163	0.00207581
	0.312	0.493898	0.0173801		0.0153127	0.997867							0.0153127	9.99371e-09			0.312	0.506102	0.0174298		0.0153127	0.00213332
	0.346	0.433658	0.0173253		0.0155117	0.997808							0.0155117	1.0429e-08			0.346	0.566342	0.0174353		0.0155117	0.00219242
	0.384	0.370036	0.0172573		0.0157133	0.997747							0.0157133	1.08832e-08			0.384	0.629964	0.0174395		0.0157133	0.00225316
	0.426	0.35324	0.0172514		0.0159175	0.997684							0.0159175	1.13572e-08			0.426	0.64676	0.0174427		0.0159175	0.00231558
	0.474	0.230936	0.0171648		0.0161244	0.99762							0.0161244	1.18518e-08			0.474	0.769064	0.0174545		0.0161244	0.00237972
	0.526	0.190261	0.0171447		0.016334	0.997554							0.016334	1.23679e-08			0.526	0.809739	0.017459		0.016334	0.00244563
	0.584	0.123954	0.0171214		0.0165462	0.997487							0.0165462	1.29065e-08			0.584	0.876046	0.0174699		0.0165462	0.00251337
	0.648	0.0441418	0.017105		0.0167613	0.997417							0.0167613	1.34685e-08			0.648	0.955858	0.0174796		0.0167613	0.00258297
	0.718	0.0428796	0.0171049		0.0169791	0.997345							0.0169791	1.4055e-08			0.718	0.95712	0.0174792		0.0169791	0.0026545
	0.798	0.0261972	0.0171035		0.0171997	0.997272							0.0171997	1.46669e-08			0.798	0.973803	0.0174815		0.0171997	0.00272801
	0.886	0.0299239	0.0171038		0.0174233	0.997196							0.0174233	1.53055e-08			0.886	0.970076	0.0174823		0.0174233	0.00280354
	0.982	0.0303536	0.0171038		0.0176497	0.997119							0.0176497	1.59718e-08			0.982	0.969646	0.0174814		0.0176497	0.00288116
	1.09	0.0362555	0.0171043		0.0178791	0.997039							0.0178791	1.66671e-08			1.09	0.963744	0.0174818		0.0178791	0.00296092
	1.21	0.0261805	0.0171035		0.0181114	0.996957							0.0181114	1.73927e-08			1.21	0.973819	0.0174818		0.0181114	0.00304288
	1.342	0.0299149	0.0171037		0.0183468	0.996873							0.0183468	1.81498e-08			1.342	0.970085	0.0174793		0.0183468	0.00312711
	1.4	0.0276747	0.0171036		0.0185852	0.996786							0.0185852	1.89398e-08			1.4	0.972325	0.0174835		0.0185852	0.00321366
	1.6	0.0255005	0.0171035		0.0188268	0.996697							0.0188268	1.97641e-08			1.6	0.974499	0.0174833		0.0188268	0.00330259
	1.8	0.0244728	0.0171034		0.0190714	0.996606							0.0190714	2.06243e-08			1.8	0.975527	0.0174856		0.0190714	0.00339398
	2	0.020374	0.0171032		0.0193193	0.996512							0.0193193	2.15218e-08			2	0.979626	0.0174851		0.0193193	0.00348789
	2.2	0.0243234	0.0171034		0.0195704	0.996416							0.0195704	2.24584e-08			2.2	0.975677	0.0174838		0.0195704	0.00358439
	2.6	0.0245964	0.0171034		0.0198247	0.996316							0.0198247	2.34356e-08			2.6	0.975404	0.0174821		0.0198247	0.00368354
	2.8	0.0248216	0.0171034		0.0200823	0.996215							0.0200823	2.44553e-08			2.8	0.975178	0.0174849		0.0200823	0.00378543
	3	0.0274197	0.0171036		0.0203433	0.99611							0.0203433	2.55193e-08			3	0.97258	0.0174864		0.0203433	0.00389013
	3.4	0.0224482	0.0171033		0.0206077	0.996002							0.0206077	2.66295e-08			3.4	0.977552	0.0174881		0.0206077	0.00399771
	3.8	0.0153369	0.017103		0.0208755	0.995892							0.0208755	2.77879e-08			3.8	0.984663	0.0174895		0.0208755	0.00410826
	4.2	0.020325	0.0171032		0.0211468	0.995778							0.0211468	2.89966e-08			4.2	0.979675	0.0174869		0.0211468	0.00422185
	4.6	0.0195109	0.0171031		0.0214216	0.995661							0.0214216	3.02578e-08			4.6	0.980489	0.0174846		0.0214216	0.00433856
	5.2	0.017914	0.0171031		0.0217	0.995541							0.0217	3.15738e-08			5.2	0.982086	0.0174872		0.0217	0.00445849
	5.8	0.0130855	0.0171029		0.021982	0.995418							0.021982	3.29469e-08			5.8	0.986914	0.017488		0.021982	0.00458172
	6.4	0.00900168	0.0171028		0.0222677	0.995292							0.0222677	3.43796e-08			6.4	0.990998	0.0174874		0.0222677	0.00470833
	7.2	0.0184858	0.0171031		0.0225571	0.995162							0.0225571	3.58744e-08			7.2	0.981514	0.0174892		0.0225571	0.00483843
	7.8	0.017045	0.0171031		0.0228502	0.995028							0.0228502	3.74341e-08			7.8	0.982955	0.0174888		0.0228502	0.00497211
	8.8	0.0136714	0.0171029		0.0231472	0.994891							0.0231472	3.90615e-08			8.8	0.986329	0.0174873		0.0231472	0.00510946
	9.8	0.0191255	0.0171031		0.023448	0.994749							0.023448	4.07595e-08			9.8	0.980874	0.0174873		0.023448	0.00525058
	10.8	0.020145	0.0171032		0.0237527	0.994604							0.0237527	4.25311e-08			10.8	0.979855	0.0174877		0.0237527	0.00539558
	12	0.019138	0.0171032		0.0240614	0.994455							0.0240614	4.43795e-08			12	0.980862	0.0174902		0.0240614	0.00554457
	13.4	0.0186914	0.0171031		0.0243741	0.994302							0.0243741	4.63081e-08			13.4	0.981309	0.0174857		0.0243741	0.00569764
	14.8	0.0127438	0.0171029		0.0246909	0.994145							0.0246909	4.83203e-08			14.8	0.987256	0.0174886		0.0246909	0.00585491
	16.4	0.0226435	0.0171033		0.0250118	0.993983							0.0250118	5.04197e-08			16.4	0.977357	0.0174854		0.0250118	0.0060165
	18.2	0.0196465	0.0171032		0.0253368	0.993817							0.0253368	5.26101e-08			18.2	0.980353	0.0174875		0.0253368	0.00618252
	20.2	0.0154647	0.017103		0.0256661	0.993647							0.0256661	5.48953e-08			20.2	0.984535	0.0174887		0.0256661	0.0063531
	22.4	0.0214416	0.0171033		0.0259996	0.993472							0.0259996	5.72796e-08			22.4	0.978558	0.0174861		0.0259996	0.00652835
	24.8	0.0163231	0.017103		0.0263375	0.993292							0.0263375	5.97672e-08			24.8	0.983677	0.0174892		0.0263375	0.0067084
	27.6	0.015887	0.017103		0.0266798	0.993107							0.0266798	6.23624e-08			27.6	0.984113	0.0174898		0.0266798	0.00689338
	30.6	0.0352495	0.0171043		0.0270265	0.992917							0.0270265	6.507e-08			30.6	0.964751	0.0174861		0.0270265	0.00708342
	34	0.0220992	0.0171033		0.0273778	0.992721							0.0273778	6.78949e-08			34	0.977901	0.0174871		0.0273778	0.00727867
	37.8	0.0235656	0.0171034		0.0277336	0.992521							0.0277336	7.08419e-08			37.8	0.976434	0.0174892		0.0277336	0.00747926
					0.028094	0.992315							0.028094	7.39165e-08			41.8	0.949863	0.0174952		0.028094	0.00768533
					0.0284591	0.992103							0.0284591	7.71241e-08			46.4	0.95838	0.0175001		0.0284591	0.00789704
					0.0288289	0.991885							0.0288289	8.04704e-08			51.6	0.937223	0.0174951		0.0288289	0.00811453
					0.0292036	0.991662							0.0292036	8.39613e-08			57.2	0.946432	0.0174973		0.0292036	0.00833796
					0.0295831	0.991432							0.0295831	8.76032e-08			64	0.910182	0.0174932		0.0295831	0.00856748
					0.0299676	0.991197							0.0299676	9.14025e-08			70	0.907504	0.0174895		0.0299676	0.00880327
					0.030357	0.990954							0.030357	9.53659e-08			78	0.912101	0.0174946		0.030357	0.00904549
					0.0307516	0.990706							0.0307516	9.95005e-08			86	0.917104	0.017493		0.0307516	0.00929432
					0.0311512	0.99045							0.0311512	1.03814e-07			96	0.921374	0.0175002		0.0311512	0.00954992
					0.031556	0.990187							0.031556	1.08313e-07			108	0.814135	0.0174864		0.031556	0.00981248
					0.0319661	0.989918							0.0319661	1.13006e-07			118	0.796401	0.0174845		0.0319661	0.0100822
					0.0323816	0.989641							0.0323816	1.17903e-07			132	0.862699	0.0174952		0.0323816	0.0103592
					0.0328024	0.989356							0.0328024	1.2301e-07			146	0.867162	0.0174922		0.0328024	0.0106438
					0.0332287	0.989064							0.0332287	1.28337e-07			162	0.811639	0.017486		0.0332287	0.0109361
					0.0336605	0.988764							0.0336605	1.33894e-07			180	0.779655	0.0174826		0.0336605	0.0112363
					0.034098	0.988455							0.034098	1.39691e-07			200	0.784691	0.0174838		0.034098	0.0115447
					0.0345411	0.988138							0.0345411	1.45737e-07			320	0.529	0.0174628		0.0345411	0.0118615
					0.03499	0.987813							0.03499	1.52043e-07			400	0.484021	0.0174606		0.03499	0.0121868
					0.0354447	0.987479							0.0354447	1.58621e-07			500	0.46147	0.0174595		0.0354447	0.012521
					0.0359053	0.987136							0.0359053	1.65483e-07			640	0.373449	0.0174574		0.0359053	0.0128641
					0.036372	0.986783							0.036372	1.72639e-07			800	0.321422	0.017457		0.036372	0.0132166
					0.0368446	0.986421							0.0368446	1.80103e-07			1000	0.288493	0.0174561		0.0368446	0.0135786
					0.0373235	0.986049							0.0373235	1.87887e-07			1260	0.224744	0.0174575		0.0373235	0.0139504
					0.0378085	0.985668							0.0378085	1.96007e-07			1600	0.229085	0.0174582		0.0378085	0.0143321
					0.0382999	0.985276							0.0382999	2.04475e-07			2000	0.225502	0.0174582		0.0382999	0.0147242
					0.0387976	0.984873							0.0387976	2.13306e-07			2520	0.176422	0.0174588		0.0387976	0.0151269
					0.0393018	0.984459							0.0393018	2.22516e-07			3180	0.142982	0.0174607		0.0393018	0.0155404
					0.0398126	0.984035							0.0398126	2.32122e-07			4000	0.145952	0.017458		0.0398126	0.015965
					0.04033	0.983599							0.04033	2.42139e-07							0.04033	0.016401
					0.0408541	0.983151							0.0408541	2.52585e-07							0.0408541	0.0168487
					0.041385	0.982691							0.041385	2.63479e-07							0.041385	0.0173084
					0.0419229	0.982219							0.0419229	2.74839e-07							0.0419229	0.0177805
					0.0424677	0.981735							0.0424677	2.86685e-07							0.0424677	0.0182651
					0.0430196	0.981237							0.0430196	2.99038e-07							0.0430196	0.0187628
					0.0435787	0.980726							0.0435787	3.11919e-07							0.0435787	0.0192737
					0.044145	0.980201							0.044145	3.2535e-07							0.044145	0.0197983
					0.0447187	0.979663							0.0447187	3.39354e-07							0.0447187	0.0203368
					0.0452999	0.97911							0.0452999	3.53956e-07							0.0452999	0.0208897
					0.0458886	0.978542							0.0458886	3.6918e-07							0.0458886	0.0214573
					0.046485	0.97796							0.046485	3.85053e-07							0.046485	0.0220399
					0.0470891	0.977362							0.0470891	4.01603e-07							0.0470891	0.022638
					0.047701	0.976748							0.047701	4.18856e-07							0.047701	0.023252
					0.0483209	0.976117							0.0483209	4.36843e-07							0.0483209	0.0238822
					0.0489489	0.975471							0.0489489	4.55595e-07							0.0489489	0.024529
					0.0495851	0.974807							0.0495851	4.75143e-07							0.0495851	0.0251929
					0.0502295	0.974125							0.0502295	4.95521e-07							0.0502295	0.0258743
					0.0508822	0.973426							0.0508822	5.16763e-07							0.0508822	0.0265737
					0.0515435	0.972708							0.0515435	5.38905e-07							0.0515435	0.0272914
					0.0522133	0.971972							0.0522133	5.61985e-07							0.0522133	0.0280279
					0.0528919	0.971216							0.0528919	5.86041e-07							0.0528919	0.0287837
					0.0535793	0.97044							0.0535793	6.11114e-07							0.0535793	0.0295593
					0.0542756	0.969644							0.0542756	6.37246e-07							0.0542756	0.0303551
					0.0549809	0.968828							0.0549809	6.64481e-07							0.0549809	0.0311717
					0.0556955	0.96799							0.0556955	6.92864e-07							0.0556955	0.0320095
					0.0564193	0.96713							0.0564193	7.22443e-07							0.0564193	0.0328691
					0.0571525	0.966248							0.0571525	7.53266e-07							0.0571525	0.0337509
					0.0578952	0.965344							0.0578952	7.85385e-07							0.0578952	0.0346556
					0.0586476	0.964416							0.0586476	8.18854e-07							0.0586476	0.0355836
					0.0594098	0.963464							0.0594098	8.53726e-07							0.0594098	0.0365355
					0.0601819	0.962487							0.0601819	8.90061e-07							0.0601819	0.0375119
					0.060964	0.961486							0.060964	9.27916e-07							0.060964	0.0385133
					0.0617563	0.960459							0.0617563	9.67355e-07							0.0617563	0.0395404
					0.0625589	0.959405							0.0625589	1.00844e-06							0.0625589	0.0405937
					0.0633719	0.958325							0.0633719	1.05124e-06							0.0633719	0.0416738
					0.0641954	0.957217							0.0641954	1.09583e-06							0.0641954	0.0427814
					0.0650297	0.956082							0.0650297	1.14227e-06							0.0650297	0.0439171
					0.0658748	0.954917							0.0658748	1.19064e-06							0.0658748	0.0450816
					0.0667309	0.953723							0.0667309	1.24101e-06							0.0667309	0.0462754
					0.0675982	0.952499							0.0675982	1.29348e-06							0.0675982	0.0474992
					0.0684766	0.951245							0.0684766	1.34812e-06							0.0684766	0.0487538
					0.0693666	0.949959							0.0693666	1.40502e-06							0.0693666	0.0500397
					0.070268	0.948641							0.070268	1.46427e-06							0.070268	0.0513578
					0.0711812	0.94729							0.0711812	1.52596e-06							0.0711812	0.0527086
					0.0721063	0.945905							0.0721063	1.59019e-06							0.0721063	0.054093
					0.0730434	0.944487							0.0730434	1.65706e-06							0.0730434	0.0555115
					0.0739926	0.943033							0.0739926	1.72668e-06							0.0739926	0.0569651
					0.0749542	0.941544							0.0749542	1.79914e-06							0.0749542	0.0584543
					0.0759283	0.940018							0.0759283	1.87458e-06							0.0759283	0.05998
					0.0769151	0.938455							0.0769151	1.95309e-06							0.0769151	0.0615429
					0.0779147	0.936854							0.0779147	2.0348e-06							0.0779147	0.0631438
					0.0789272	0.935214							0.0789272	2.11983e-06							0.0789272	0.0647834
					0.079953	0.933535							0.079953	2.20832e-06							0.079953	0.0664627
					0.080992	0.931815							0.080992	2.3004e-06							0.080992	0.0681822
					0.0820446	0.930055							0.0820446	2.3962e-06							0.0820446	0.0699429
					0.0831108	0.928252							0.0831108	2.49587e-06							0.0831108	0.0717456
					0.0841909	0.926406							0.0841909	2.59955e-06							0.0841909	0.0735911
					0.085285	0.924517							0.085285	2.7074e-06							0.085285	0.0754802
					0.0863934	0.922583							0.0863934	2.81958e-06							0.0863934	0.0774137
					0.0875161	0.920605							0.0875161	2.93625e-06							0.0875161	0.0793926
					0.0886535	0.918579							0.0886535	3.05758e-06							0.0886535	0.0814175
					0.0898056	0.916507							0.0898056	3.18375e-06							0.0898056	0.0834894
					0.0909727	0.914388							0.0909727	3.31493e-06							0.0909727	0.0856091
					0.092155	0.912219							0.092155	3.45131e-06							0.092155	0.0877774
					0.0933526	0.910001							0.0933526	3.59309e-06							0.0933526	0.0899953
					0.0945658	0.907733							0.0945658	3.74046e-06							0.0945658	0.0922635
					0.0957948	0.905413							0.0957948	3.89364e-06							0.0957948	0.094583
					0.0970397	0.903041							0.0970397	4.05282e-06							0.0970397	0.0969546
					0.0983008	0.900617							0.0983008	4.21824e-06							0.0983008	0.0993791
					0.0995783	0.898138							0.0995783	4.39011e-06							0.0995783	0.101857
					0.100872	0.895605							0.100872	4.56868e-06							0.100872	0.10439
					0.102183	0.893017							0.102183	4.75417e-06							0.102183	0.106979
					0.103511	0.890372							0.103511	4.94684e-06							0.103511	0.109623
					0.104857	0.88767							0.104857	5.14694e-06							0.104857	0.112325
					0.106219	0.88491							0.106219	5.35473e-06							0.106219	0.115085
					0.1076	0.882091							0.1076	5.57049e-06							0.1076	0.117904
					0.108998	0.879212							0.108998	5.79448e-06							0.108998	0.120782
					0.110415	0.876273							0.110415	6.02701e-06							0.110415	0.123721
					0.111849	0.873273							0.111849	6.26836e-06							0.111849	0.126721
					0.113303	0.870211							0.113303	6.51883e-06							0.113303	0.129783
					0.114775	0.867086							0.114775	6.77873e-06							0.114775	0.132907
					0.116267	0.863898							0.116267	7.04839e-06							0.116267	0.136095
					0.117778	0.860645							0.117778	7.32812e-06							0.117778	0.139347
					0.119309	0.857328							0.119309	7.61828e-06							0.119309	0.142664
					0.120859	0.853945							0.120859	7.91919e-06							0.120859	0.146047
					0.12243	0.850496							0.12243	8.23122e-06							0.12243	0.149496
					0.124021	0.84698							0.124021	8.55473e-06							0.124021	0.153012
					0.125633	0.843396							0.125633	8.89009e-06							0.125633	0.156595
					0.127265	0.839745							0.127265	9.23769e-06							0.127265	0.160246
					0.128919	0.836025							0.128919	9.5979e-06							0.128919	0.163966
					0.130595	0.832235							0.130595	9.97113e-06							0.130595	0.167755
					0.132292	0.828377							0.132292	1.03578e-05							0.132292	0.171613
					0.134011	0.824448							0.134011	1.07583e-05							0.134011	0.175542
					0.135753	0.820448							0.135753	1.11731e-05							0.135753	0.17954
					0.137517	0.816378							0.137517	1.16026e-05							0.137517	0.18361
					0.139304	0.812237							0.139304	1.20472e-05							0.139304	0.187751
					0.141115	0.808024							0.141115	1.25075e-05							0.141115	0.191963
					0.142948	0.80374							0.142948	1.29838e-05							0.142948	0.196247
					0.144806	0.799384							0.144806	1.34767e-05							0.144806	0.200603
					0.146688	0.794955							0.146688	1.39866e-05							0.146688	0.205031
					0.148594	0.790455							0.148594	1.4514e-05							0.148594	0.209531
					0.150526	0.785882							0.150526	1.50595e-05							0.150526	0.214103
					0.152482	0.781237							0.152482	1.56234e-05							0.152482	0.218747
					0.154463	0.77652							0.154463	1.62064e-05							0.154463	0.223463
					0.156471	0.771732							0.156471	1.6809e-05							0.156471	0.228252
					0.158504	0.766871							0.158504	1.74317e-05							0.158504	0.233112
					0.160564	0.761939							0.160564	1.8075e-05							0.160564	0.238043
					0.162651	0.756935							0.162651	1.87395e-05							0.162651	0.243046
					0.164765	0.75186							0.164765	1.94257e-05							0.164765	0.24812
					0.166906	0.746716							0.166906	2.01343e-05							0.166906	0.253264
					0.169075	0.741501							0.169075	2.08658e-05							0.169075	0.258479
					0.171272	0.736216							0.171272	2.16207e-05							0.171272	0.263762
					0.173498	0.730863							0.173498	2.23997e-05							0.173498	0.269115
					0.175753	0.725441							0.175753	2.32033e-05							0.175753	0.274535
					0.178037	0.719953							0.178037	2.40321e-05							0.178037	0.280023
					0.180351	0.714397							0.180351	2.48868e-05							0.180351	0.285578
					0.182694	0.708777							0.182694	2.57679e-05							0.182694	0.291198
					0.185069	0.703091							0.185069	2.66761e-05							0.185069	0.296882
					0.187474	0.697342							0.187474	2.7612e-05							0.187474	0.302631
					0.18991	0.69153							0.18991	2.85762e-05							0.18991	0.308441
					0.192378	0.685657							0.192378	2.95694e-05							0.192378	0.314313
					0.194878	0.679724							0.194878	3.05921e-05							0.194878	0.320245
					0.197411	0.673733							0.197411	3.1645e-05							0.197411	0.326236
					0.199976	0.667684							0.199976	3.27288e-05							0.199976	0.332284
					0.202575	0.661579							0.202575	3.3844e-05							0.202575	0.338387
					0.205208	0.65542							0.205208	3.49914e-05							0.205208	0.344545
					0.207875	0.649208							0.207875	3.61715e-05							0.207875	0.350756
					0.210576	0.642945							0.210576	3.7385e-05							0.210576	0.357017
					0.213313	0.636633							0.213313	3.86326e-05							0.213313	0.363328
					0.216085	0.630274							0.216085	3.9915e-05							0.216085	0.369686
					0.218893	0.623869							0.218893	4.12326e-05							0.218893	0.37609
					0.221738	0.617421							0.221738	4.25863e-05							0.221738	0.382537
					0.22462	0.61093							0.22462	4.39766e-05							0.22462	0.389026
					0.227539	0.604401							0.227539	4.54042e-05							0.227539	0.395554
					0.230496	0.597834							0.230496	4.68698e-05							0.230496	0.40212
					0.233491	0.591231							0.233491	4.83739e-05							0.233491	0.408721
					0.236526	0.584596							0.236526	4.99172e-05							0.236526	0.415355
					0.2396	0.577929							0.2396	5.15004e-05							0.2396	0.422019
					0.242713	0.571234							0.242713	5.31241e-05							0.242713	0.428713
					0.245868	0.564513							0.245868	5.47889e-05							0.245868	0.435432
					0.249063	0.557768							0.249063	5.64955e-05							0.249063	0.442175
					0.2523	0.551002							0.2523	5.82444e-05							0.2523	0.44894
					0.255579	0.544217							0.255579	6.00364e-05							0.255579	0.455723
					0.2589	0.537415							0.2589	6.18719e-05							0.2589	0.462523
					0.262265	0.5306							0.262265	6.37517e-05							0.262265	0.469337
					0.265673	0.523773							0.265673	6.56763e-05							0.265673	0.476162
					0.269126	0.516937							0.269126	6.76464e-05							0.269126	0.482996
					0.272623	0.510094							0.272623	6.96625e-05							0.272623	0.489836
					0.276166	0.503248							0.276166	7.17252e-05							0.276166	0.49668
					0.279755	0.496401							0.279755	7.38352e-05							0.279755	0.503525
					0.283391	0.489555							0.283391	7.5993e-05							0.283391	0.510369
					0.287074	0.482713							0.287074	7.81992e-05							0.287074	0.517209
					0.290805	0.475877							0.290805	8.04543e-05							0.290805	0.524042
					0.294584	0.469051							0.294584	8.27591e-05							0.294584	0.530867
					0.298412	0.462236							0.298412	8.51139e-05							0.298412	0.537679
					0.30229	0.455435							0.30229	8.75194e-05							0.30229	0.544478
					0.306219	0.44865							0.306219	8.99761e-05							0.306219	0.55126
					0.310198	0.441885							0.310198	9.24847e-05							0.310198	0.558023
					0.31423	0.435141							0.31423	9.50456e-05							0.31423	0.564764
					0.318313	0.428421							0.318313	9.76594e-05							0.318313	0.571481
					0.32245	0.421727							0.32245	0.000100327							0.32245	0.578172
					0.326641	0.415062							0.326641	0.000103048							0.326641	0.584835
					0.330886	0.408428							0.330886	0.000105824							0.330886	0.591466
					0.335186	0.401827							0.335186	0.000108654							0.335186	0.598064
					0.339542	0.395262							0.339542	0.000111541							0.339542	0.604627
					0.343954	0.388734							0.343954	0.000114484							0.343954	0.611152
					0.348424	0.382246							0.348424	0.000117483							0.348424	0.617637
					0.352953	0.375799							0.352953	0.000120539							0.352953	0.624081
					0.357539	0.369396							0.357539	0.000123654							0.357539	0.63048
					0.362186	0.363039							0.362186	0.000126826							0.362186	0.636834
					0.366893	0.356729							0.366893	0.000130057							0.366893	0.643141
					0.371661	0.350468							0.371661	0.000133348							0.371661	0.649398
					0.376491	0.344259							0.376491	0.000136699							0.376491	0.655604
					0.381384	0.338102							0.381384	0.00014011							0.381384	0.661757
					0.38634	0.332							0.38634	0.000143582							0.38634	0.667856
					0.391361	0.325954							0.391361	0.000147116							0.391361	0.673899
					0.396447	0.319965							0.396447	0.000150711							0.396447	0.679885
					0.401599	0.314034							0.401599	0.00015437							0.401599	0.685811
					0.406818	0.308164							0.406818	0.000158092							0.406818	0.691678
					0.412105	0.302355							0.412105	0.000161877							0.412105	0.697483
					0.417461	0.296609							0.417461	0.000165727							0.417461	0.703225
					0.422886	0.290926							0.422886	0.000169642							0.422886	0.708904
					0.428382	0.285308							0.428382	0.000173622							0.428382	0.714518
					0.433949	0.279756							0.433949	0.000177669							0.433949	0.720066
					0.439589	0.27427							0.439589	0.000181783							0.439589	0.725548
					0.445302	0.268852							0.445302	0.000185964							0.445302	0.730962
					0.451089	0.263502							0.451089	0.000190213							0.451089	0.736308
					0.456951	0.258221							0.456951	0.000194531							0.456951	0.741585
					0.462889	0.253009							0.462889	0.000198918							0.462889	0.746792
					0.468905	0.247867							0.468905	0.000203376							0.468905	0.75193
					0.474999	0.242796							0.474999	0.000207904							0.474999	0.756996
					0.481172	0.237795							0.481172	0.000212503							0.481172	0.761992
					0.487425	0.232866							0.487425	0.000217175							0.487425	0.766916
					0.49376	0.228009							0.49376	0.00022192							0.49376	0.771769
					0.500177	0.223223							0.500177	0.000226739							0.500177	0.77655
					0.506677	0.21851							0.506677	0.000231632							0.506677	0.781259
					0.513261	0.213868							0.513261	0.0002366							0.513261	0.785895
					0.519932	0.209299							0.519932	0.000241645							0.519932	0.790459
					0.526689	0.204802							0.526689	0.000246766							0.526689	0.794951
					0.533533	0.200377							0.533533	0.000251965							0.533533	0.799371
					0.540467	0.196024							0.540467	0.000257242							0.540467	0.803719
					0.547491	0.191743							0.547491	0.000262599							0.547491	0.807995
					0.554606	0.187533							0.554606	0.000268037							0.554606	0.812199
					0.561814	0.183395							0.561814	0.000273556							0.561814	0.816331
					0.569115	0.179329							0.569115	0.000279157							0.569115	0.820392
					0.576511	0.175333							0.576511	0.000284841							0.576511	0.824383
					0.584003	0.171407							0.584003	0.000290609							0.584003	0.828302
					0.591593	0.167551							0.591593	0.000296463							0.591593	0.832152
					0.599281	0.163765							0.599281	0.000302403							0.599281	0.835932
					0.607069	0.160048							0.607069	0.00030843							0.607069	0.839643
					0.614959	0.1564							0.614959	0.000314545							0.614959	0.843285
					0.622951	0.15282							0.622951	0.00032075							0.622951	0.846859
					0.631046	0.149307							0.631046	0.000327045							0.631046	0.850366
					0.639247	0.145861							0.639247	0.000333433							0.639247	0.853806
					0.647555	0.142481							0.647555	0.000339913							0.647555	0.857179
					0.655971	0.139167							0.655971	0.000346487							0.655971	0.860487
					0.664495	0.135917							0.664495	0.000353157							0.664495	0.86373
					0.673131	0.132732							0.673131	0.000359923							0.673131	0.866908
					0.681879	0.12961							0.681879	0.000366788							0.681879	0.870023
					0.690741	0.126551							0.690741	0.000373751							0.690741	0.873075
					0.699717	0.123554							0.699717	0.000380815							0.699717	0.876065
					0.708811	0.120618							0.708811	0.000387982							0.708811	0.878994
					0.718022	0.117742							0.718022	0.000395251							0.718022	0.881862
					0.727354	0.114926							0.727354	0.000402625							0.727354	0.884671
					0.736806	0.112169							0.736806	0.000410106							0.736806	0.887421
					0.746382	0.10947							0.746382	0.000417694							0.746382	0.890113
					0.756082	0.106827							0.756082	0.000425391							0.756082	0.892747
					0.765908	0.104242							0.765908	0.000433199							0.765908	0.895325
					0.775861	0.101711							0.775861	0.00044112							0.775861	0.897848
					0.785944	0.0992354							0.785944	0.000449154							0.785944	0.900315
					0.796158	0.0968133							0.796158	0.000457305							0.796158	0.902729
					0.806505	0.0944442							0.806505	0.000465572							0.806505	0.90509
					0.816986	0.0921271							0.816986	0.000473958							0.816986	0.907399
					0.827604	0.0898612							0.827604	0.000482466							0.827604	0.909656
					0.838359	0.0876456							0.838359	0.000491095							0.838359	0.911863
					0.849254	0.0854796							0.849254	0.000499849							0.849254	0.914021
					0.860291	0.0833621							0.860291	0.000508729							0.860291	0.916129
					0.871471	0.0812925							0.871471	0.000517737							0.871471	0.91819
					0.882797	0.0792697							0.882797	0.000526875							0.882797	0.920203
					0.894269	0.0772931							0.894269	0.000536145							0.894269	0.922171
					0.905891	0.0753617							0.905891	0.000545549							0.905891	0.924093
					0.917664	0.0734747							0.917664	0.000555088							0.917664	0.92597
					0.92959	0.0716313							0.92959	0.000564765							0.92959	0.927804
					0.941671	0.0698306							0.941671	0.000574583							0.941671	0.929595
					0.953908	0.0680719							0.953908	0.000584542							0.953908	0.931344
					0.966305	0.0663543							0.966305	0.000594646							0.966305	0.933051
					0.978863	0.0646771							0.978863	0.000604896							0.978863	0.934718
					0.991584	0.0630393							0.991584	0.000615294							0.991584	0.936345
					1.00447	0.0614403							1.00447	0.000625844							1.00447	0.937934
					1.01752	0.0598792							1.01752	0.000636547							1.01752	0.939484
					1.03075	0.0583554							1.03075	0.000647405							1.03075	0.940997
					1.04414	0.056868							1.04414	0.000658421							1.04414	0.942474
					1.05771	0.0554162							1.05771	0.000669598							1.05771	0.943914
					1.07146	0.0539994							1.07146	0.000680938							1.07146	0.94532
					1.08538	0.0526167							1.08538	0.000692443							1.08538	0.946691
					1.09949	0.0512676							1.09949	0.000704115							1.09949	0.948028
					1.11378	0.0499512							1.11378	0.000715959							1.11378	0.949333
					1.12825	0.0486668							1.12825	0.000727975							1.12825	0.950605
					1.14292	0.0474139							1.14292	0.000740168							1.14292	0.951846
					1.15777	0.0461916							1.15777	0.000752539							1.15777	0.953056
					1.17281	0.0449993							1.17281	0.000765091							1.17281	0.954236
					1.18806	0.0438364							1.18806	0.000777827							1.18806	0.955386
					1.2035	0.0427022							1.2035	0.000790751							1.2035	0.956507
					1.21914	0.041596							1.21914	0.000803864							1.21914	0.9576
					1.23498	0.0405173							1.23498	0.00081717							1.23498	0.958666
					1.25103	0.0394654							1.25103	0.000830672							1.25103	0.959704
					1.26729	0.0384397							1.26729	0.000844373							1.26729	0.960716
					1.28376	0.0374396							1.28376	0.000858276							1.28376	0.961702
					1.30044	0.0364645							1.30044	0.000872384							1.30044	0.962663
					1.31734	0.0355139							1.31734	0.0008867							1.31734	0.963599
					1.33446	0.0345872							1.33446	0.000901228							1.33446	0.964512
					1.3518	0.0336838							1.3518	0.000915971							1.3518	0.9654
					1.36937	0.0328032							1.36937	0.000930932							1.36937	0.966266
					1.38717	0.0319448							1.38717	0.000946115							1.38717	0.967109
					1.4052	0.0311082							1.4052	0.000961522							1.4052	0.96793
					1.42346	0.0302928							1.42346	0.000977159							1.42346	0.96873
					1.44196	0.0294981							1.44196	0.000993027							1.44196	0.969509
					1.4607	0.0287236							1.4607	0.00100913							1.4607	0.970267
					1.47968	0.0279689							1.47968	0.00102547							1.47968	0.971006
					1.49891	0.0272335							1.49891	0.00104206							1.49891	0.971724
					1.51839	0.0265168							1.51839	0.0010589							1.51839	0.972424
					1.53812	0.0258185							1.53812	0.00107598							1.53812	0.973106
					1.55811	0.0251381							1.55811	0.00109332							1.55811	0.973769
					1.57836	0.0244752							1.57836	0.00111092							1.57836	0.974414
					1.59887	0.0238293							1.59887	0.00112878							1.59887	0.975042
					1.61965	0.0232001							1.61965	0.00114691							1.61965	0.975653
					1.6407	0.0225871							1.6407	0.0011653							1.6407	0.976248
					1.66202	0.0219899							1.66202	0.00118398							1.66202	0.976826
					1.68362	0.0214081							1.68362	0.00120293							1.68362	0.977389
					1.7055	0.0208414							1.7055	0.00122217							1.7055	0.977936
					1.72766	0.0202894							1.72766	0.00124169							1.72766	0.978469
					1.75012	0.0197517							1.75012	0.00126151							1.75012	0.978987
					1.77286	0.019228							1.77286	0.00128163							1.77286	0.97949
					1.7959	0.0187179							1.7959	0.00130204							1.7959	0.97998
					1.81924	0.0182211							1.81924	0.00132277							1.81924	0.980456
					1.84288	0.0177372							1.84288	0.0013438							1.84288	0.980919
					1.86683	0.0172659							1.86683	0.00136515							1.86683	0.981369
					1.89109	0.016807							1.89109	0.00138683							1.89109	0.981806
					1.91567	0.01636							1.91567	0.00140882							1.91567	0.982231
					1.94057	0.0159247							1.94057	0.00143115							1.94057	0.982644
					1.96579	0.0155008							1.96579	0.00145382							1.96579	0.983045
					1.99133	0.015088							1.99133	0.00147683							1.99133	0.983435
					2.01721	0.014686							2.01721	0.00150018							2.01721	0.983814
					2.04343	0.0142946							2.04343	0.00152389							2.04343	0.984181
					2.06998	0.0139135							2.06998	0.00154795							2.06998	0.984539
					2.09688	0.0135424							2.09688	0.00157238							2.09688	0.984885
					2.12413	0.013181							2.12413	0.00159718							2.12413	0.985222
					2.15174	0.0128292							2.15174	0.00162235							2.15174	0.985548
					2.1797	0.0124866							2.1797	0.0016479							2.1797	0.985866
					2.20803	0.0121531							2.20803	0.00167384							2.20803	0.986173
					2.23673	0.0118283							2.23673	0.00170017							2.23673	0.986472
					2.26579	0.0115121							2.26579	0.00172689							2.26579	0.986761
					2.29524	0.0112043							2.29524	0.00175403							2.29524	0.987042
					2.32507	0.0109046							2.32507	0.00178157							2.32507	0.987314
					2.35528	0.0106129							2.35528	0.00180953							2.35528	0.987578
					2.38589	0.0103288							2.38589	0.00183791							2.38589	0.987833
					2.4169	0.0100523							2.4169	0.00186673							2.4169	0.988081
					2.44831	0.00978309							2.44831	0.00189598							2.44831	0.988321
					2.48013	0.00952103							2.48013	0.00192567							2.48013	0.988553
					2.51236	0.00926592							2.51236	0.00195582							2.51236	0.988778
					2.54501	0.00901758							2.54501	0.00198642							2.54501	0.988996
					2.57808	0.00877583							2.57808	0.00201749							2.57808	0.989207
					2.61159	0.0085405							2.61159	0.00204902							2.61159	0.98941
					2.64553	0.00831143							2.64553	0.00208104							2.64553	0.989608
					2.67991	0.00808845							2.67991	0.00211354							2.67991	0.989798
					2.71474	0.00787139							2.71474	0.00214654							2.71474	0.989982
					2.75002	0.00766012							2.75002	0.00218004							2.75002	0.99016
					2.78576	0.00745446							2.78576	0.00221404							2.78576	0.990331
					2.82196	0.00725429							2.82196	0.00224857							2.82196	0.990497
					2.85863	0.00705945							2.85863	0.00228361							2.85863	0.990657
					2.89578	0.0068698							2.89578	0.0023192							2.89578	0.990811
					2.93342	0.0066852							2.93342	0.00235532							2.93342	0.990959
					2.97154	0.00650554							2.97154	0.00239199							2.97154	0.991102
					3.01016	0.00633066							3.01016	0.00242922							3.01016	0.99124
					3.04928	0.00616046							3.04928	0.00246701							3.04928	0.991373
					3.0889	0.0059948							3.0889	0.00250538							3.0889	0.9915
					3.12905	0.00583356							3.12905	0.00254434							3.12905	0.991622
					3.16971	0.00567663							3.16971	0.00258388							3.16971	0.991739
					3.2109	0.0055239							3.2109	0.00262403							3.2109	0.991852
					3.25263	0.00537525							3.25263	0.00266479							3.25263	0.99196
					3.2949	0.00523058							3.2949	0.00270617							3.2949	0.992063
					3.33772	0.00508978							3.33772	0.00274818							3.33772	0.992162
					3.3811	0.00495275							3.3811	0.00279084							3.3811	0.992256
					3.42504	0.00481938							3.42504	0.00283414							3.42504	0.992346
					3.46955	0.00468959							3.46955	0.0028781							3.46955	0.992432
					3.51464	0.00456327							3.51464	0.00292272							3.51464	0.992514
					3.56032	0.00444034							3.56032	0.00296803							3.56032	0.992592
					3.60659	0.0043207							3.60659	0.00301403							3.60659	0.992665
					3.65346	0.00420426							3.65346	0.00306073							3.65346	0.992735
					3.70094	0.00409095							3.70094	0.00310815							3.70094	0.992801
					3.74903	0.00398068							3.74903	0.00315628							3.74903	0.992863
					3.79776	0.00387337							3.79776	0.00320515							3.79776	0.992921
					3.84711	0.00376893							3.84711	0.00325476							3.84711	0.992976
					3.89711	0.0036673							3.89711	0.00330513							3.89711	0.993028
					3.94775	0.0035684							3.94775	0.00335627							3.94775	0.993075
					3.99906	0.00347215							3.99906	0.00340818							3.99906	0.99312
					4.05103	0.00337849							4.05103	0.00346089							4.05103	0.993161
					4.10368	0.00328734							4.10368	0.0035144							4.10368	0.993198
					4.15701	0.00319864							4.15701	0.00356872							4.15701	0.993233
					4.21103	0.00311232							4.21103	0.00362388							4.21103	0.993264
					4.26576	0.00302833							4.26576	0.00367987							4.26576	0.993292
					4.32119	0.00294659							4.32119	0.00373672							4.32119	0.993317
					4.37735	0.00286705							4.37735	0.00379444							4.37735	0.993339
					4.43424	0.00278964							4.43424	0.00385303							4.43424	0.993357
					4.49187	0.00271432							4.49187	0.00391252							4.49187	0.993373
					4.55024	0.00264103							4.55024	0.00397291							4.55024	0.993386
					4.60938	0.0025697							4.60938	0.00403423							4.60938	0.993396
					4.66928	0.0025003							4.66928	0.00409648							4.66928	0.993403
					4.72996	0.00243276							4.72996	0.00415967							4.72996	0.993408
					4.79143	0.00236704							4.79143	0.00422384							4.79143	0.993409
					4.8537	0.00230309							4.8537	0.00428897							4.8537	0.993408
					4.91678	0.00224086							4.91678	0.00435511							4.91678	0.993404
					4.98067	0.00218031							4.98067	0.00442225							4.98067	0.993397
					5.0454	0.00212139							5.0454	0.00449041							5.0454	0.993388
					5.11097	0.00206405							5.11097	0.00455961							5.11097	0.993376
					5.17739	0.00200826							5.17739	0.00462986							5.17739	0.993362
					5.24468	0.00195397							5.24468	0.00470119							5.24468	0.993345
					5.31284	0.00190114							5.31284	0.0047736							5.31284	0.993325
					5.38188	0.00184974							5.38188	0.00484712							5.38188	0.993303
					5.45182	0.00179972							5.45182	0.00492175							5.45182	0.993279
					5.52267	0.00175106							5.52267	0.00499752							5.52267	0.993251
					5.59445	0.0017037							5.59445	0.00507445							5.59445	0.993222
					5.66715	0.00165762							5.66715	0.00515255							5.66715	0.99319
					5.7408	0.00161278							5.7408	0.00523183							5.7408	0.993155
					5.81541	0.00156915							5.81541	0.00531233							5.81541	0.993119
					5.89098	0.0015267							5.89098	0.00539404							5.89098	0.993079
					5.96754	0.00148539							5.96754	0.00547701							5.96754	0.993038
					6.0451	0.0014452							6.0451	0.00556123							6.0451	0.992994
					6.12366	0.00140609							6.12366	0.00564674							6.12366	0.992947
					6.20324	0.00136804							6.20324	0.00573355							6.20324	0.992898
					6.28386	0.00133101							6.28386	0.00582168							6.28386	0.992847
					6.36552	0.00129498							6.36552	0.00591115							6.36552	0.992794
					6.44824	0.00125992							6.44824	0.00600198							6.44824	0.992738
					6.53204	0.00122582							6.53204	0.00609419							6.53204	0.99268
					6.61693	0.00119263							6.61693	0.0061878							6.61693	0.99262
					6.70293	0.00116033							6.70293	0.00628284							6.70293	0.992557
					6.79004	0.00112891							6.79004	0.00637932							6.79004	0.992492
					6.87828	0.00109834							6.87828	0.00647727							6.87828	0.992424
					6.96767	0.00106859							6.96767	0.00657671							6.96767	0.992355
					7.05822	0.00103965							7.05822	0.00667765							7.05822	0.992283
					7.14995	0.00101148							7.14995	0.00678013							7.14995	0.992208
					7.24287	0.000984081							7.24287	0.00688417							7.24287	0.992132
					7.33699	0.000957419							7.33699	0.00698979							7.33699	0.992053
					7.43234	0.000931478							7.43234	0.00709701							7.43234	0.991972
					7.52893	0.000906237							7.52893	0.00720586							7.52893	0.991888
					7.62678	0.000881677							7.62678	0.00731636							7.62678	0.991802
					7.7259	0.000857782							7.7259	0.00742854							7.7259	0.991714
					7.8263	0.000834532							7.8263	0.00754242							7.8263	0.991623
					7.92801	0.00081191							7.92801	0.00765803							7.92801	0.99153
					8.03104	0.0007899							8.03104	0.00777539							8.03104	0.991435
					8.13541	0.000768484							8.13541	0.00789454							8.13541	0.991337
					8.24114	0.000747647							8.24114	0.00801548							8.24114	0.991237
					8.34824	0.000727374							8.34824	0.00813826							8.34824	0.991134
					8.45673	0.000707648							8.45673	0.00826291							8.45673	0.991029
					8.56663	0.000688456							8.56663	0.00838944							8.56663	0.990922
					8.67796	0.000669782							8.67796	0.00851788							8.67796	0.990812
					8.79074	0.000651614							8.79074	0.00864827							8.79074	0.9907
					8.90498	0.000633936							8.90498	0.00878064							8.90498	0.990585
					9.02071	0.000616737							9.02071	0.00891501							9.02071	0.990468
					9.13794	0.000600003							9.13794	0.00905141							9.13794	0.990349
					9.2567	0.000583721							9.2567	0.00918988							9.2567	0.990226
					9.377	0.00056788							9.377	0.00933044							9.377	0.990102
					9.49886	0.000552467							9.49886	0.00947312							9.49886	0.989974
					9.62231	0.000537471							9.62231	0.00961796							9.62231	0.989845
					9.74736	0.000522881							9.74736	0.00976499							9.74736	0.989712
					9.87403	0.000508686							9.87403	0.00991425							9.87403	0.989577
					10.0024	0.000494874							10.0024	0.0100658							10.0024	0.989439
					10.1323	0.000481436							10.1323	0.0102195							10.1323	0.989299
					10.264	0.000468362							10.264	0.0103757							10.264	0.989156
					10.3974	0.000455642							10.3974	0.0105341							10.3974	0.98901
					10.5325	0.000443266							10.5325	0.010695							10.5325	0.988862
					10.6694	0.000431225							10.6694	0.0108583							10.6694	0.98871
					10.8081	0.000419509							10.8081	0.011024							10.8081	0.988556
					10.9485	0.000408111							10.9485	0.0111923							10.9485	0.9884
					11.0908	0.000397022							11.0908	0.0113631							11.0908	0.98824
					11.235	0.000386232							11.235	0.0115364							11.235	0.988077
					11.381	0.000375735							11.381	0.0117124							11.381	0.987912
					11.5289	0.000365522							11.5289	0.011891							11.5289	0.987743
					11.6787	0.000355585							11.6787	0.0120723							11.6787	0.987572
					11.8305	0.000345918							11.8305	0.0122563							11.8305	0.987398
					11.9842	0.000336512							11.9842	0.0124431							11.9842	0.98722
					12.14	0.000327361							12.14	0.0126327							12.14	0.98704
					12.2977	0.000318458							12.2977	0.0128252							12.2977	0.986856
					12.4575	0.000309796							12.4575	0.0130205							12.4575	0.98667
					12.6194	0.000301368							12.6194	0.0132188							12.6194	0.98648
					12.7834	0.000293169							12.7834	0.01342							12.7834	0.986287
					12.9496	0.000285192							12.9496	0.0136243							12.9496	0.986091
					13.1179	0.000277431							13.1179	0.0138316							13.1179	0.985891
					13.2883	0.000269881							13.2883	0.014042							13.2883	0.985688
					13.461	0.000262535							13.461	0.0142556							13.461	0.985482
					13.636	0.000255388							13.636	0.0144724							13.636	0.985272
					13.8132	0.000248434							13.8132	0.0146924							13.8132	0.985059
					13.9927	0.00024167							13.9927	0.0149158							13.9927	0.984843
					14.1745	0.000235088							14.1745	0.0151424							14.1745	0.984622
					14.3588	0.000228685							14.3588	0.0153725							14.3588	0.984399
					14.5454	0.000222456							14.5454	0.015606							14.5454	0.984172
					14.7344	0.000216395							14.7344	0.0158429							14.7344	0.983941
					14.9259	0.000210499							14.9259	0.0160834							14.9259	0.983706
					15.1199	0.000204762							15.1199	0.0163275							15.1199	0.983468
					15.3163	0.000199181							15.3163	0.0165753							15.3163	0.983226
					15.5154	0.000193752							15.5154	0.0168267							15.5154	0.98298
					15.717	0.00018847							15.717	0.0170819							15.717	0.98273
					15.9213	0.00018333							15.9213	0.0173408							15.9213	0.982476
					16.1282	0.000178331							16.1282	0.0176037							16.1282	0.982218
					16.3378	0.000173467							16.3378	0.0178704							16.3378	0.981956
					16.5501	0.000168735							16.5501	0.0181411							16.5501	0.98169
					16.7652	0.000164131							16.7652	0.0184158							16.7652	0.98142
					16.9831	0.000159652							16.9831	0.0186946							16.9831	0.981146
					17.2038	0.000155295							17.2038	0.0189776							17.2038	0.980867
					17.4274	0.000151056							17.4274	0.0192647							17.4274	0.980584
					17.6539	0.000146932							17.6539	0.0195561							17.6539	0.980297
					17.8833	0.00014292							17.8833	0.0198518							17.8833	0.980005
					18.1157	0.000139017							18.1157	0.0201519							18.1157	0.979709
					18.3511	0.00013522							18.3511	0.0204564							18.3511	0.979408
					18.5896	0.000131526							18.5896	0.0207654							18.5896	0.979103
					18.8312	0.000127932							18.8312	0.021079							18.8312	0.978793
					19.0759	0.000124436							19.0759	0.0213972							19.0759	0.978478
					19.3238	0.000121034							19.3238	0.0217201							19.3238	0.978159
					19.575	0.000117725							19.575	0.0220478							19.575	0.977834
					19.8294	0.000114506							19.8294	0.0223803							19.8294	0.977505
					20.0871	0.000111375							20.0871	0.0227177							20.0871	0.977171
					20.3481	0.000108328							20.3481	0.0230601							20.3481	0.976832
					20.6125	0.000105365							20.6125	0.0234075							20.6125	0.976487
					20.8804	0.000102481							20.8804	0.02376							20.8804	0.976138
					21.1518	9.96764e-05							21.1518	0.0241177							21.1518	0.975783
					21.4267	9.69478e-05							21.4267	0.0244806							21.4267	0.975422
					21.7051	9.42933e-05							21.7051	0.0248488							21.7051	0.975057
					21.9872	9.1711e-05							21.9872	0.0252225							21.9872	0.974686
					22.2729	8.91989e-05							22.2729	0.0256016							22.2729	0.974309
					22.5624	8.6755e-05							22.5624	0.0259862							22.5624	0.973927
					22.8556	8.43776e-05							22.8556	0.0263765							22.8556	0.973539
					23.1526	8.20649e-05							23.1526	0.0267725							23.1526	0.973145
					23.4535	7.98151e-05							23.4535	0.0271742							23.4535	0.972746
					23.7583	7.76264e-05							23.7583	0.0275819							23.7583	0.972341
					24.0671	7.54973e-05							24.0671	0.0279954							24.0671	0.971929
					24.3799	7.34261e-05							24.3799	0.028415							24.3799	0.971512
					24.6967	7.14113e-05							24.6967	0.0288406							24.6967	0.971088
					25.0177	6.94513e-05							25.0177	0.0292725							25.0177	0.970658
					25.3428	6.75447e-05							25.3428	0.0297106							25.3428	0.970222
					25.6721	6.56899e-05							25.6721	0.030155							25.6721	0.969779
					26.0058	6.38856e-05							26.0058	0.0306059							26.0058	0.96933
					26.3437	6.21305e-05							26.3437	0.0310634							26.3437	0.968875
					26.6861	6.04231e-05							26.6861	0.0315274							26.6861	0.968412
					27.0329	5.87623e-05							27.0329	0.0319981							27.0329	0.967943
					27.3842	5.71467e-05							27.3842	0.0324757							27.3842	0.967467
					27.7401	5.5575e-05							27.7401	0.0329601							27.7401	0.966984
					28.1006	5.40462e-05							28.1006	0.0334515							28.1006	0.966494
					28.4658	5.25591e-05							28.4658	0.0339499							28.4658	0.965998
					28.8357	5.11125e-05							28.8357	0.0344555							28.8357	0.965493
					29.2105	4.97053e-05							29.2105	0.0349684							29.2105	0.964982
					29.5901	4.83364e-05							29.5901	0.0354886							29.5901	0.964463
					29.9746	4.70049e-05							29.9746	0.0360163							29.9746	0.963937
					30.3642	4.57097e-05							30.3642	0.0365515							30.3642	0.963403
					30.7588	4.44498e-05							30.7588	0.0370944							30.7588	0.962861
					31.1585	4.32243e-05							31.1585	0.037645							31.1585	0.962312
					31.5635	4.20322e-05							31.5635	0.0382035							31.5635	0.961754
					31.9737	4.08726e-05							31.9737	0.0387699							31.9737	0.961189
					32.3892	3.97447e-05							32.3892	0.0393444							32.3892	0.960616
					32.8101	3.86475e-05							32.8101	0.039927							32.8101	0.960034
					33.2365	3.75803e-05							33.2365	0.0405179							33.2365	0.959445
					33.6684	3.65423e-05							33.6684	0.0411171							33.6684	0.958846
					34.106	3.55326e-05							34.106	0.0417248							34.106	0.95824
					34.5492	3.45504e-05							34.5492	0.0423412							34.5492	0.957624
					34.9982	3.35951e-05							34.9982	0.0429662							34.9982	0.957
					35.4531	3.26659e-05							35.4531	0.0436							35.4531	0.956367
					35.9138	3.17621e-05							35.9138	0.0442427							35.9138	0.955726
					36.3805	3.08829e-05							36.3805	0.0448945							36.3805	0.955075
					36.8533	3.00278e-05							36.8533	0.0455554							36.8533	0.954415
					37.3323	2.91961e-05							37.3323	0.0462255							37.3323	0.953745
					37.8174	2.83871e-05							37.8174	0.0469051							37.8174	0.953067
					38.3089	2.76003e-05							38.3089	0.0475941							38.3089	0.952378
					38.8068	2.6835e-05							38.8068	0.0482927							38.8068	0.95168
					39.3111	2.60906e-05							39.3111	0.0490011							39.3111	0.950973
					39.822	2.53666e-05							39.822	0.0497193							39.822	0.950255
					40.3395	2.46624e-05							40.3395	0.0504474							40.3395	0.949528
					40.8637	2.39775e-05							40.8637	0.0511857							40.8637	0.94879
					41.3948	2.33113e-05							41.3948	0.0519342							41.3948	0.948043
					41.9327	2.26634e-05							41.9327	0.052693							41.9327	0.947284
					42.4777	2.20332e-05							42.4777	0.0534622							42.4777	0.946516
					43.0297	2.14203e-05							43.0297	0.0542421							43.0297	0.945736
					43.5889	2.08242e-05							43.5889	0.0550327							43.5889	0.944947
					44.1554	2.02445e-05							44.1554	0.0558341							44.1554	0.944146
					44.7293	1.96806e-05							44.7293	0.0566465							44.7293	0.943334
					45.3105	1.91322e-05							45.3105	0.0574699							45.3105	0.942511
					45.8994	1.85989e-05							45.8994	0.0583046							45.8994	0.941677
					46.4959	1.80802e-05							46.4959	0.0591507							46.4959	0.940831
					47.1002	1.75757e-05							47.1002	0.0600083							47.1002	0.939974
					47.7123	1.70851e-05							47.7123	0.0608775							47.7123	0.939105
					48.3323	1.66079e-05							48.3323	0.0617584							48.3323	0.938225
					48.9604	1.61439e-05							48.9604	0.0626513							48.9604	0.937333
					49.5967	1.56926e-05							49.5967	0.0635562							49.5967	0.936428
					50.2413	1.52537e-05							50.2413	0.0644732							50.2413	0.935512
					50.8942	1.48268e-05							50.8942	0.0654026							50.8942	0.934583
					51.5556	1.44117e-05							51.5556	0.0663444							51.5556	0.933641
					52.2256	1.40081e-05							52.2256	0.0672988							52.2256	0.932687
					52.9043	1.36155e-05							52.9043	0.0682659							52.9043	0.93172
					53.5919	1.32337e-05							53.5919	0.0692459							53.5919	0.930741
					54.2884	1.28625e-05							54.2884	0.0702389							54.2884	0.929748
					54.9939	1.25015e-05							54.9939	0.071245							54.9939	0.928742
					55.7086	1.21504e-05							55.7086	0.0722644							55.7086	0.927723
					56.4325	1.1809e-05							56.4325	0.0732973							56.4325	0.926691
					57.1659	1.1477e-05							57.1659	0.0743437							57.1659	0.925645
					57.9089	1.11541e-05							57.9089	0.0754039							57.9089	0.924585
					58.6614	1.08402e-05							58.6614	0.0764779							58.6614	0.923511
					59.4238	1.05349e-05							59.4238	0.077566							59.4238	0.922423
					60.1961	1.0238e-05							60.1961	0.0786682							60.1961	0.921322
					60.9784	9.94938e-06							60.9784	0.0797847							60.9784	0.920205
					61.7708	9.6687e-06							61.7708	0.0809157							61.7708	0.919075
					62.5736	9.39577e-06							62.5736	0.0820613							62.5736	0.917929
					63.3868	9.13038e-06							63.3868	0.0832216							63.3868	0.916769
					64.2105	8.87233e-06							64.2105	0.0843968							64.2105	0.915594
					65.045	8.62141e-06							65.045	0.0855871							65.045	0.914404
					65.8903	8.37744e-06							65.8903	0.0867925							65.8903	0.913199
					66.7466	8.14022e-06							66.7466	0.0880133							66.7466	0.911979
					67.6141	7.90957e-06							67.6141	0.0892496							67.6141	0.910742
					68.4928	7.68531e-06							68.4928	0.0905016							68.4928	0.909491
					69.3829	7.46726e-06							69.3829	0.0917693							69.3829	0.908223
					70.2846	7.25526e-06							70.2846	0.093053							70.2846	0.90694
					71.198	7.04914e-06							71.198	0.0943527							71.198	0.90564
					72.1233	6.84874e-06							72.1233	0.0956687							72.1233	0.904324
					73.0606	6.6539e-06							73.0606	0.0970011							73.0606	0.902992
					74.01	6.46446e-06							74.01	0.09835							74.01	0.901643
					74.9719	6.2803e-06							74.9719	0.0997157							74.9719	0.900278
					75.9462	6.10125e-06							75.9462	0.101098							75.9462	0.898896
					76.9332	5.92718e-06							76.9332	0.102498							76.9332	0.897497
					77.933	5.75795e-06							77.933	0.103914							77.933	0.89608
					78.9458	5.59343e-06							78.9458	0.105348							78.9458	0.894646
					79.9718	5.43349e-06							79.9718	0.106799							79.9718	0.893195
					81.0111	5.278e-06							81.0111	0.108268							81.0111	0.891727
					82.0639	5.12685e-06							82.0639	0.109755							82.0639	0.89024
					83.1304	4.97992e-06							83.1304	0.111259							83.1304	0.888736
					84.2107	4.83708e-06							84.2107	0.112781							84.2107	0.887214
					85.3051	4.69823e-06							85.3051	0.114322							85.3051	0.885673
					86.4137	4.56326e-06							86.4137	0.115881							86.4137	0.884114
					87.5367	4.43206e-06							87.5367	0.117458							87.5367	0.882537
					88.6744	4.30453e-06							88.6744	0.119054							88.6744	0.880942
					89.8268	4.18056e-06							89.8268	0.120669							89.8268	0.879327
					90.9941	4.06006e-06							90.9941	0.122302							90.9941	0.877694
					92.1767	3.94294e-06							92.1767	0.123955							92.1767	0.876041
					93.3746	3.8291e-06							93.3746	0.125626							93.3746	0.87437
					94.5881	3.71845e-06							94.5881	0.127317							94.5881	0.872679
					95.8173	3.6109e-06							95.8173	0.129027							95.8173	0.870969
					97.0626	3.50637e-06							97.0626	0.130757							97.0626	0.869239
					98.324	3.40478e-06							98.324	0.132507							98.324	0.86749
					99.6018	3.30604e-06							99.6018	0.134276							99.6018	0.865721
					100.896	3.21008e-06							100.896	0.136065							100.896	0.863932
					102.207	3.11681e-06							102.207	0.137874							102.207	0.862123
					103.536	3.02617e-06							103.536	0.139704							103.536	0.860293
					104.881	2.93809e-06							104.881	0.141553							104.881	0.858444
					106.244	2.85249e-06							106.244	0.143423							106.244	0.856574
					107.625	2.7693e-06							107.625	0.145314							107.625	0.854683
					109.024	2.68846e-06							109.024	0.147225							109.024	0.852772
					110.441	2.6099e-06							110.441	0.149157							110.441	0.85084
					111.876	2.53356e-06							111.876	0.15111							111.876	0.848887
					113.33	2.45939e-06							113.33	0.153084							113.33	0.846914
					114.803	2.38731e-06							114.803	0.155079							114.803	0.844919
					116.294	2.31727e-06							116.294	0.157095							116.294	0.842903
					117.806	2.24922e-06							117.806	0.159132							117.806	0.840866
					119.337	2.1831e-06							119.337	0.161191							119.337	0.838807
					120.888	2.11885e-06							120.888	0.163271							120.888	0.836727
					122.459	2.05643e-06							122.459	0.165373							122.459	0.834625
					124.05	1.99578e-06							124.05	0.167496							124.05	0.832502
					125.662	1.93686e-06							125.662	0.169641							125.662	0.830357
					127.295	1.87962e-06							127.295	0.171808							127.295	0.82819
					128.95	1.82401e-06							128.95	0.173997							128.95	0.826002
					130.626	1.76998e-06							130.626	0.176207							130.626	0.823791
					132.323	1.71749e-06							132.323	0.17844							132.323	0.821558
					134.043	1.66651e-06							134.043	0.180695							134.043	0.819303
					135.785	1.61698e-06							135.785	0.182972							135.785	0.817027
					137.549	1.56887e-06							137.549	0.185271							137.549	0.814727
					139.337	1.52213e-06							139.337	0.187592							139.337	0.812406
					141.148	1.47674e-06							141.148	0.189936							141.148	0.810062
					142.982	1.43265e-06							142.982	0.192302							142.982	0.807696
					144.84	1.38982e-06							144.84	0.194691							144.84	0.805308
					146.723	1.34823e-06							146.723	0.197101							146.723	0.802897
					148.629	1.30783e-06							148.629	0.199535							148.629	0.800464
					150.561	1.26859e-06							150.561	0.201991							150.561	0.798008
					152.518	1.23049e-06							152.518	0.204469							152.518	0.79553
					154.5	1.19348e-06							154.5	0.20697							154.5	0.793029
					156.508	1.15754e-06							156.508	0.209493							156.508	0.790506
					158.542	1.12264e-06							158.542	0.212039							158.542	0.78796
					160.602	1.08875e-06							160.602	0.214608							160.602	0.785391
					162.689	1.05584e-06							162.689	0.217199							162.689	0.7828
					164.803	1.02389e-06							164.803	0.219812							164.803	0.780187
					166.945	9.92863e-07							166.945	0.222448							166.945	0.777551
					169.115	9.62737e-07							169.115	0.225107							169.115	0.774892
					171.313	9.33487e-07							171.313	0.227788							171.313	0.772211
					173.539	9.05088e-07							173.539	0.230491							173.539	0.769508
					175.794	8.77517e-07							175.794	0.233217							175.794	0.766782
					178.079	8.5075e-07							178.079	0.235965							178.079	0.764034
					180.393	8.24765e-07							180.393	0.238735							180.393	0.761264
					182.737	7.99539e-07							182.737	0.241528							182.737	0.758471
					185.112	7.75052e-07							185.112	0.244343							185.112	0.755656
					187.518	7.51282e-07							187.518	0.24718							187.518	0.752819
					189.955	7.28209e-07							189.955	0.250039							189.955	0.74996
					192.423	7.05814e-07							192.423	0.25292							192.423	0.747079
					194.924	6.84077e-07							194.924	0.255823							194.924	0.744176
					197.457	6.62981e-07							197.457	0.258748							197.457	0.741252
					200.024	6.42506e-07							200.024	0.261694							200.024	0.738305
					202.623	6.22635e-07							202.623	0.264662							202.623	0.735338
					205.256	6.03351e-07							205.256	0.267651							205.256	0.732348
					207.924	5.84638e-07							207.924	0.270662							207.924	0.729338
					210.626	5.66478e-07							210.626	0.273694							210.626	0.726306
					213.363	5.48858e-07							213.363	0.276747							213.363	0.723253
					216.136	5.3176e-07							216.136	0.279821							216.136	0.720179
					218.945	5.15171e-07							218.945	0.282915							218.945	0.717084
					221.79	4.99075e-07							221.79	0.286031							221.79	0.713969
					224.673	4.8346e-07							224.673	0.289167							224.673	0.710833
					227.592	4.6831e-07							227.592	0.292323							227.592	0.707677
					230.55	4.53613e-07							230.55	0.295499							230.55	0.704501
					233.546	4.39356e-07							233.546	0.298695							233.546	0.701305
					236.581	4.25526e-07							236.581	0.301911							236.581	0.698089
					239.656	4.12111e-07							239.656	0.305146							239.656	0.694853
					242.771	3.99099e-07							242.771	0.308401							242.771	0.691598
					245.926	3.86479e-07							245.926	0.311675							245.926	0.688324
					249.122	3.74239e-07							249.122	0.314968							249.122	0.685031
					252.359	3.62368e-07							252.359	0.31828							252.359	0.68172
					255.639	3.50856e-07							255.639	0.32161							255.639	0.67839
					258.961	3.39693e-07							258.961	0.324958							258.961	0.675041
					262.326	3.28868e-07							262.326	0.328325							262.326	0.671675
					265.736	3.18371e-07							265.736	0.331709							265.736	0.668291
					269.189	3.08193e-07							269.189	0.33511							269.189	0.664889
					272.687	2.98325e-07							272.687	0.338529							272.687	0.661471
					276.231	2.88758e-07							276.231	0.341965							276.231	0.658035
					279.821	2.79483e-07							279.821	0.345417							279.821	0.654583
					283.458	2.70491e-07							283.458	0.348886							283.458	0.651114
					287.141	2.61775e-07							287.141	0.352371							287.141	0.647629
					290.873	2.53326e-07							290.873	0.355871							290.873	0.644129
					294.653	2.45137e-07							294.653	0.359387							294.653	0.640613
					298.482	2.372e-07							298.482	0.362918							298.482	0.637081
					302.361	2.29507e-07							302.361	0.366464							302.361	0.633535
					306.291	2.22052e-07							306.291	0.370025							306.291	0.629975
					310.271	2.14827e-07							310.271	0.3736							310.271	0.6264
					314.304	2.07825e-07							314.304	0.377189							314.304	0.622811
					318.388	2.01041e-07							318.388	0.380791							318.388	0.619209
					322.526	1.94468e-07							322.526	0.384406							322.526	0.615594
					326.718	1.88099e-07							326.718	0.388034							326.718	0.611966
					330.964	1.81929e-07							330.964	0.391675							330.964	0.608325
					335.265	1.75951e-07							335.265	0.395328							335.265	0.604672
					339.622	1.7016e-07							339.622	0.398992							339.622	0.601008
					344.035	1.6455e-07							344.035	0.402668							344.035	0.597332
					348.506	1.59117e-07							348.506	0.406354							348.506	0.593645
					353.036	1.53854e-07							353.036	0.410052							353.036	0.589948
					357.624	1.48756e-07							357.624	0.413759							357.624	0.586241
					362.271	1.4382e-07							362.271	0.417477							362.271	0.582523
					366.979	1.39039e-07							366.979	0.421203							366.979	0.578797
					371.748	1.3441e-07							371.748	0.424939							371.748	0.575061
					376.58	1.29927e-07							376.58	0.428683							376.58	0.571317
					381.474	1.25587e-07							381.474	0.432436							381.474	0.567564
					386.431	1.21384e-07							386.431	0.436196							386.431	0.563804
					391.453	1.17316e-07							391.453	0.439964							391.453	0.560036
					396.54	1.13377e-07							396.54	0.443738							396.54	0.556262
					401.694	1.09564e-07							401.694	0.447519							401.694	0.552481
					406.914	1.05873e-07							406.914	0.451306							406.914	0.548693
					412.202	1.02301e-07							412.202	0.455099							412.202	0.544901
					417.559	9.88436e-08							417.559	0.458897							417.559	0.541103
					422.986	9.54974e-08							422.986	0.4627							422.986	0.5373
					428.483	9.22591e-08							428.483	0.466507							428.483	0.533493
					434.051	8.91254e-08							434.051	0.470318							434.051	0.529682
					439.692	8.60931e-08							439.692	0.474133							439.692	0.525867
					445.406	8.31591e-08							445.406	0.47795							445.406	0.52205
					451.195	8.03204e-08							451.195	0.48177							451.195	0.51823
					457.059	7.75741e-08							457.059	0.485592							457.059	0.514407
					462.998	7.49173e-08							462.998	0.489416							462.998	0.510584
					469.015	7.23472e-08							469.015	0.493241							469.015	0.506758
					475.111	6.98612e-08							475.111	0.497067							475.111	0.502933
					481.285	6.74567e-08							481.285	0.500894							481.285	0.499106
					487.54	6.51312e-08							487.54	0.50472							487.54	0.49528
					493.876	6.28821e-08							493.876	0.508545							493.876	0.491454
					500.294	6.07071e-08							500.294	0.51237							500.294	0.48763
					506.796	5.8604e-08							506.796	0.516193							506.796	0.483807
					513.382	5.65704e-08							513.382	0.520015							513.382	0.479985
					520.054	5.46041e-08							520.054	0.523833							520.054	0.476166
					526.813	5.27032e-08							526.813	0.52765							526.813	0.47235
					533.659	5.08654e-08							533.659	0.531463							533.659	0.468537
					540.594	4.90889e-08							540.594	0.535272							540.594	0.464728
					547.62	4.73716e-08							547.62	0.539077							547.62	0.460923
					554.737	4.57118e-08							554.737	0.542878							554.737	0.457122
					561.946	4.41075e-08							561.946	0.546673							561.946	0.453327
					569.249	4.25571e-08							569.249	0.550463							569.249	0.449537
					576.647	4.10588e-08							576.647	0.554248							576.647	0.445752
					584.141	3.9611e-08							584.141	0.558026							584.141	0.441974
					591.732	3.8212e-08							591.732	0.561797							591.732	0.438203
					599.422	3.68603e-08							599.422	0.565561							599.422	0.434439
					607.212	3.55543e-08							607.212	0.569318							607.212	0.430682
					615.103	3.42927e-08							615.103	0.573067							615.103	0.426933
					623.097	3.30739e-08							623.097	0.576807							623.097	0.423193
					631.195	3.18966e-08							631.195	0.580539							631.195	0.419461
					639.398	3.07595e-08							639.398	0.584261							639.398	0.415739
					647.707	2.96612e-08							647.707	0.587974							647.707	0.412026
					656.125	2.86006e-08							656.125	0.591677							656.125	0.408323
					664.652	2.75763e-08							664.652	0.595369							664.652	0.404631
					673.29	2.65871e-08							673.29	0.599051							673.29	0.400949
					682.039	2.5632e-08							682.039	0.602721							682.039	0.397279
					690.903	2.47099e-08							690.903	0.60638							690.903	0.39362
					699.882	2.38195e-08							699.882	0.610027							699.882	0.389973
					708.978	2.296e-08							708.978	0.613662							708.978	0.386338
					718.191	2.21303e-08							718.191	0.617284							718.191	0.382716
					727.525	2.13293e-08							727.525	0.620894							727.525	0.379106
					736.98	2.05563e-08							736.98	0.624489							736.98	0.37551
					746.557	1.98101e-08							746.557	0.628072							746.557	0.371928
					756.26	1.909e-08							756.26	0.63164							756.26	0.36836
					766.088	1.83951e-08							766.088	0.635194							766.088	0.364806
					776.044	1.77245e-08							776.044	0.638733							776.044	0.361267
					786.129	1.70774e-08							786.129	0.642257							786.129	0.357743
					796.346	1.64531e-08							796.346	0.645766							796.346	0.354234
					806.695	1.58507e-08							806.695	0.649259							806.695	0.350741
					817.178	1.52696e-08							817.178	0.652737							817.178	0.347263
					827.798	1.4709e-08							827.798	0.656198							827.798	0.343802
					838.556	1.41682e-08							838.556	0.659642							838.556	0.340358
					849.454	1.36466e-08							849.454	0.66307							849.454	0.33693
					860.493	1.31435e-08							860.493	0.666481							860.493	0.333519
					871.676	1.26583e-08							871.676	0.669874							871.676	0.330126
					883.004	1.21904e-08							883.004	0.67325							883.004	0.32675
					894.48	1.17392e-08							894.48	0.676608							894.48	0.323392
					906.104	1.13041e-08							906.104	0.679948							906.104	0.320052
					917.88	1.08845e-08							917.88	0.683269							917.88	0.316731
					929.809	1.048e-08							929.809	0.686572							929.809	0.313428
					941.892	1.00901e-08							941.892	0.689856							941.892	0.310144
					954.133	9.71413e-09							954.133	0.693121							954.133	0.306879
					966.533	9.35172e-09							966.533	0.696367							966.533	0.303633
					979.094	9.00239e-09							979.094	0.699594							979.094	0.300406
					991.818	8.66568e-09							991.818	0.7028							991.818	0.2972
					1004.71	8.34116e-09							1004.71	0.705987							1004.71	0.294013
					1017.76	8.0284e-09							1017.76	0.709154							1017.76	0.290846
					1030.99	7.72699e-09							1030.99	0.712301							1030.99	0.287699
					1044.39	7.43655e-09							1044.39	0.715427							1044.39	0.284573
					1057.96	7.15667e-09							1057.96	0.718533							1057.96	0.281467
					1071.71	6.88701e-09							1071.71	0.721618							1071.71	0.278382
					1085.64	6.62719e-09							1085.64	0.724682							1085.64	0.275318
					1099.75	6.37688e-09							1099.75	0.727725							1099.75	0.272275
					1114.04	6.13574e-09							1114.04	0.730747							1114.04	0.269253
					1128.52	5.90344e-09							1128.52	0.733748							1128.52	0.266252
					1143.18	5.67968e-09							1143.18	0.736727							1143.18	0.263273
					1158.04	5.46415e-09							1158.04	0.739685							1158.04	0.260315
					1173.09	5.25657e-09							1173.09	0.742621							1173.09	0.257379
					1188.34	5.05664e-09							1188.34	0.745536							1188.34	0.254464
					1203.78	4.8641e-09							1203.78	0.748428							1203.78	0.251572
					1219.42	4.67869e-09							1219.42	0.751299							1219.42	0.248701
					1235.27	4.50014e-09							1235.27	0.754148							1235.27	0.245852
					1251.32	4.32823e-09							1251.32	0.756975							1251.32	0.243025
					1267.59	4.1627e-09							1267.59	0.759779							1267.59	0.240221
					1284.06	4.00333e-09							1284.06	0.762561							1284.06	0.237439
					1300.75	3.8499e-09							1300.75	0.765321							1300.75	0.234679
					1317.65	3.70219e-09							1317.65	0.768059							1317.65	0.231941
					1334.78	3.56e-09							1334.78	0.770774							1334.78	0.229226
					1352.12	3.42313e-09							1352.12	0.773467							1352.12	0.226533
					1369.69	3.29139e-09							1369.69	0.776138							1369.69	0.223862
					1387.49	3.16459e-09							1387.49	0.778786							1387.49	0.221214
					1405.53	3.04255e-09							1405.53	0.781411							1405.53	0.218589
					1423.79	2.9251e-09							1423.79	0.784014							1423.79	0.215986
					1442.3	2.81207e-09							1442.3	0.786595							1442.3	0.213405
					1461.04	2.70331e-09							1461.04	0.789153							1461.04	0.210847
					1480.03	2.59864e-09							1480.03	0.791688							1480.03	0.208312
					1499.26	2.49794e-09							1499.26	0.794201							1499.26	0.205799
					1518.75	2.40105e-09							1518.75	0.796691							1518.75	0.203309
					1538.48	2.30782e-09							1538.48	0.799159							1538.48	0.200841
					1558.48	2.21813e-09							1558.48	0.801604							1558.48	0.198396
					1578.73	2.13185e-09							1578.73	0.804027							1578.73	0.195973
					1599.25	2.04885e-09							1599.25	0.806428							1599.25	0.193572
					1620.03	1.96901e-09							1620.03	0.808806							1620.03	0.191194
					1641.08	1.89221e-09							1641.08	0.811161							1641.08	0.188839
					1662.41	1.81835e-09							1662.41	0.813495							1662.41	0.186505
					1684.02	1.7473e-09							1684.02	0.815806							1684.02	0.184194
					1705.9	1.67897e-09							1705.9	0.818094							1705.9	0.181906
					1728.07	1.61325e-09							1728.07	0.820361							1728.07	0.179639
					1750.53	1.55006e-09							1750.53	0.822605							1750.53	0.177395
					1773.28	1.48929e-09							1773.28	0.824828							1773.28	0.175172
					1796.32	1.43085e-09							1796.32	0.827028							1796.32	0.172972
					1819.67	1.37466e-09							1819.67	0.829207							1819.67	0.170793
					1843.32	1.32063e-09							1843.32	0.831363							1843.32	0.168637
					1867.27	1.26869e-09							1867.27	0.833498							1867.27	0.166502
					1891.54	1.21875e-09							1891.54	0.835611							1891.54	0.164388
					1916.12	1.17073e-09							1916.12	0.837703							1916.12	0.162297
					1941.02	1.12458e-09							1941.02	0.839773							1941.02	0.160227
					1966.25	1.0802e-09							1966.25	0.841822							1966.25	0.158178
					1991.8	1.03755e-09							1991.8	0.843849							1991.8	0.156151
					2017.69	9.96551e-10							2017.69	0.845855							2017.69	0.154145
					2043.91	9.57142e-10							2043.91	0.84784							2043.91	0.15216
					2070.47	9.19263e-10							2070.47	0.849804							2070.47	0.150196
					2097.38	8.82857e-10							2097.38	0.851748							2097.38	0.148252
					2124.63	8.47868e-10							2124.63	0.85367							2124.63	0.14633
					2152.25	8.14242e-10							2152.25	0.855571							2152.25	0.144429
					2180.22	7.81926e-10							2180.22	0.857452							2180.22	0.142548
					2208.55	7.50872e-10							2208.55	0.859313							2208.55	0.140687
					2237.25	7.21031e-10							2237.25	0.861153							2237.25	0.138847
					2266.33	6.92356e-10							2266.33	0.862973							2266.33	0.137027
					2295.78	6.64803e-10							2295.78	0.864773							2295.78	0.135227
					2325.62	6.38329e-10							2325.62	0.866553							2325.62	0.133447
					2355.84	6.12893e-10							2355.84	0.868313							2355.84	0.131687
					2386.46	5.88455e-10							2386.46	0.870053							2386.46	0.129947
					2417.47	5.64976e-10							2417.47	0.871773							2417.47	0.128227
					2448.89	5.42419e-10							2448.89	0.873475							2448.89	0.126525
					2480.71	5.2075e-10							2480.71	0.875156							2480.71	0.124844
					2512.95	4.99934e-10							2512.95	0.876819							2512.95	0.123181
					2545.61	4.79937e-10							2545.61	0.878463							2545.61	0.121537
					2578.69	4.60729e-10							2578.69	0.880087							2578.69	0.119913
					2612.2	4.42279e-10							2612.2	0.881693							2612.2	0.118307
					2646.15	4.24557e-10							2646.15	0.88328							2646.15	0.11672
					2680.54	4.07535e-10							2680.54	0.884849							2680.54	0.115151
					2715.38	3.91187e-10							2715.38	0.886399							2715.38	0.113601
					2750.66	3.75486e-10							2750.66	0.887931							2750.66	0.112069
					2786.41	3.60406e-10							2786.41	0.889445							2786.41	0.110555
					2822.62	3.45924e-10							2822.62	0.890941							2822.62	0.109059
					2859.31	3.32016e-10							2859.31	0.89242							2859.31	0.10758
					2896.47	3.1866e-10							2896.47	0.89388							2896.47	0.10612
					2934.11	3.05835e-10							2934.11	0.895323							2934.11	0.104677
					2972.24	2.9352e-10							2972.24	0.896749							2972.24	0.103251
					3010.87	2.81694e-10							3010.87	0.898158							3010.87	0.101842
					3049.99	2.70339e-10							3049.99	0.899549							3049.99	0.100451
					3089.63	2.59436e-10							3089.63	0.900924							3089.63	0.0990763
					3129.78	2.48968e-10							3129.78	0.902282							3129.78	0.0977185
					3170.46	2.38917e-10							3170.46	0.903623							3170.46	0.0963773
					3211.66	2.29267e-10							3211.66	0.904947							3211.66	0.0950526
					3253.4	2.20003e-10							3253.4	0.906256							3253.4	0.0937442
					3295.68	2.11109e-10							3295.68	0.907548							3295.68	0.092452
					3338.51	2.0257e-10							3338.51	0.908824							3338.51	0.0911758
					3381.9	1.94373e-10							3381.9	0.910085							3381.9	0.0899155
					3425.85	1.86504e-10							3425.85	0.911329							3425.85	0.0886709
					3470.37	1.7895e-10							3470.37	0.912558							3470.37	0.0874418
					3515.47	1.71699e-10							3515.47	0.913772							3515.47	0.0862282
					3561.16	1.64739e-10							3561.16	0.91497							3561.16	0.0850299
					3607.44	1.58058e-10							3607.44	0.916153							3607.44	0.0838467
					3654.32	1.51645e-10							3654.32	0.917322							3654.32	0.0826785
					3701.81	1.4549e-10							3701.81	0.918475							3701.81	0.0815251
					3749.92	1.39582e-10							3749.92	0.919614							3749.92	0.0803863
					3798.65	1.33912e-10							3798.65	0.920738							3798.65	0.0792621
					3848.02	1.2847e-10							3848.02	0.921848							3848.02	0.0781523
					3898.03	1.23247e-10							3898.03	0.922943							3898.03	0.0770568
					3948.68	1.18234e-10							3948.68	0.924025							3948.68	0.0759753
					4000	1.13424e-10							4000	0.925092							4000	0.0749078

## Sheet: Fig. 3D
			Normalized histogram of dT70 for each combination of SSB (0 to 50nM) and RecA (0 to 2.6µM) concentration
			0	0.1	0.2	0.35	0.65	1.2	2.2	4.2	7.8	15	25	50	0	0.1	0.2	0.35	0.65	1.2	2.2	4.2	7.8	15	25	50	0	0.1	0.2	0.35	0.65	1.2	2.2	4.2	7.8	15	25	50	0	0.1	0.2	0.35	0.65	1.2	2.2	4.2	7.8	15	25
	E bin edges		2.6	2.6	2.6	2.6	2.6	2.6	2.6	2.6	2.6	2.6	2.6	2.6	2	2	2	2	2	2	2	2	2	2	2	2	1.4	1.4	1.4	1.4	1.4	1.4	1.4	1.4	1.4	1.4	1.4	1.4	0.7	0.7	0.7	0.7	0.7	0.7	0.7	0.7	0.7	0.7	0.7
	-0.125		0.0294269	0.00720288	0.0344669	0.0357143	0.0397506	0.0317623	0.0226263	0.00829876	0.00655271	0.0107621	0.00854336	0.0232911	0.00943396	0.0324324	0.0306681	0.0203252	0.0315722	0.00811359	0.0168831	0.00673043	0.00698786	0.00519792	0.00755034	0.0136917	0.0110837	0.0235492	0.0151134	0.0332805	0.0206842	0.0127827	0.00978474	0.00306748	0.00487013	0.00268673	0.0072324	0.00748848	0.00759013	0.0178971	0.0023753	0.0198511	0.00511073	0.0041958	0.00144858	0.00262985	0.00136612	0.00119617	0
	-0.1		0.0567888	0.0156062	0.0454963	0.0533454	0.0424786	0.0414959	0.0363636	0.0124481	0.0105413	0.013089	0.00939769	0.0263291	0.0293501	0.0432432	0.0405257	0.0284553	0.0399485	0.0385396	0.0277056	0.0134609	0.00845899	0.0079968	0.0138423	0.020284	0.0123153	0.0487805	0.0289673	0.0269414	0.0389817	0.020649	0.0176125	0.00562372	0.00703463	0.00107469	0.00337512	0.00864055	0.0246679	0.033557	0.0142518	0.0248139	0.0187394	0.00629371	0.00482859	0.000657462	0.00136612	0	0.0012747
	-0.075		0.0717605	0.0444178	0.0643382	0.0718807	0.0576773	0.0507172	0.0432323	0.0141079	0.014245	0.0168703	0.0179411	0.0405063	0.0272537	0.0696697	0.0569551	0.046748	0.0625	0.030426	0.0337662	0.0141693	0.0110335	0.00959616	0.017198	0.0273834	0.0369458	0.0698066	0.0390428	0.0348653	0.0668258	0.0294985	0.0151663	0.00869121	0.00757576	0.00322407	0.00578592	0.0115207	0.0151803	0.0357942	0.0261283	0.0372208	0.0136286	0.00909091	0.00820859	0	0.00136612	0.000598086	0.00254939
	-0.05		0.0893134	0.0660264	0.0923713	0.0881555	0.0857366	0.0747951	0.0549495	0.0298755	0.014245	0.0247237	0.0252029	0.0617722	0.0492662	0.0966967	0.0810515	0.0650407	0.0863402	0.0608519	0.0506494	0.0244421	0.0172858	0.0135946	0.0184564	0.0223124	0.0554187	0.0933558	0.0667506	0.0744849	0.071599	0.0422812	0.0176125	0.0173824	0.00974026	0.00429876	0.012054	0.0184332	0.0322581	0.0290828	0.0308789	0.0521092	0.0255537	0.0167832	0.00917431	0.00460224	0.00546448	0.00239234	0.00446144
	-0.025		0.120805	0.092437	0.106158	0.119801	0.098597	0.0978484	0.0775758	0.0497925	0.0188034	0.0250145	0.0239214	0.0734177	0.0890985	0.126727	0.0974808	0.0894309	0.103737	0.0655849	0.0640693	0.0230252	0.0139757	0.0211915	0.0255872	0.0365112	0.0825123	0.106812	0.0755668	0.0649762	0.104216	0.0668633	0.0342466	0.0148262	0.0135281	0.0112843	0.00916104	0.0357143	0.0398482	0.0850112	0.0593824	0.0620347	0.0238501	0.0202797	0.0120715	0.00460224	0.00614754	0.00299043	0.00318674
	0		0.146618	0.115246	0.131893	0.146022	0.129384	0.105533	0.0965657	0.0746888	0.0273504	0.0296684	0.0294746	0.0855696	0.126834	0.131532	0.11391	0.112805	0.124356	0.0615281	0.0935065	0.0315267	0.0180213	0.0203918	0.0251678	0.0375254	0.126847	0.144659	0.100756	0.0855784	0.112967	0.0707965	0.0415851	0.0224949	0.0183983	0.0102096	0.0188042	0.031682	0.0550285	0.0917226	0.0736342	0.0620347	0.0425894	0.0342657	0.0144858	0.00854701	0.00273224	0.00598086	0.00764818
	0.025		0.154362	0.130852	0.125	0.122966	0.119641	0.103484	0.102626	0.0962656	0.0190883	0.0282141	0.0333191	0.0739241	0.142558	0.133333	0.131435	0.0995935	0.130799	0.0709939	0.082684	0.0279844	0.0180213	0.0219912	0.0251678	0.0360041	0.14532	0.119428	0.109572	0.117274	0.13206	0.0786627	0.0410959	0.0219836	0.0156926	0.0128963	0.0154291	0.0282258	0.0702087	0.098434	0.0926366	0.0521092	0.044293	0.0244755	0.0154515	0.00788955	0.00819672	0.00358852	0.00573614
	0.05		0.107383	0.106843	0.102022	0.0962929	0.0880748	0.0706967	0.0836364	0.06639	0.025641	0.0244328	0.0273387	0.0541772	0.111111	0.0930931	0.105148	0.0823171	0.10116	0.0635565	0.0731602	0.0219625	0.0216992	0.0231907	0.0197148	0.0365112	0.131773	0.119428	0.0944584	0.088748	0.0986476	0.0816126	0.0298434	0.0209611	0.0135281	0.0102096	0.0183221	0.0282258	0.0588235	0.082774	0.123515	0.0744417	0.0647359	0.0314685	0.0130372	0.00591716	0.00614754	0.00598086	0.00701083
	0.075		0.0671141	0.0636255	0.0712316	0.0601266	0.0549493	0.0625	0.0456566	0.0539419	0.0185185	0.0206515	0.0269116	0.0475949	0.0995807	0.0624625	0.0722892	0.0630081	0.0670103	0.0601758	0.0619048	0.0194828	0.0158146	0.0155938	0.0310403	0.0360041	0.112069	0.0756939	0.093199	0.0792393	0.0763723	0.0373648	0.0215264	0.0148262	0.0135281	0.0118216	0.0130183	0.0282258	0.0626186	0.0469799	0.0688836	0.0669975	0.0477002	0.0132867	0.00772574	0.00788955	0.00409836	0.00538278	0.00828553
	0.1		0.0423335	0.0672269	0.0523897	0.0406872	0.0389712	0.0440574	0.0323232	0.0323651	0.0145299	0.0194881	0.0183682	0.0303797	0.081761	0.0498498	0.0427163	0.050813	0.0463918	0.0507099	0.0411255	0.0159405	0.0139757	0.0171931	0.0184564	0.0370183	0.0665025	0.0470984	0.0478589	0.0602219	0.0485282	0.0442478	0.0166341	0.00766871	0.00811688	0.0150457	0.0139826	0.0259217	0.0645161	0.0559284	0.0332542	0.0223325	0.0238501	0.0167832	0.00965717	0.00591716	0.00409836	0.00717703	0.00573614
	0.125		0.0299432	0.0444178	0.035386	0.0271248	0.0358535	0.0210041	0.0226263	0.0282158	0.0128205	0.0151251	0.0196497	0.0308861	0.0660377	0.027027	0.0328587	0.0406504	0.0315722	0.0398918	0.0242424	0.0134609	0.0158146	0.0115954	0.0239094	0.0182556	0.0504926	0.0269134	0.034005	0.0301109	0.0342084	0.0265487	0.0092955	0.00920245	0.00703463	0.00806018	0.0096432	0.0218894	0.0683112	0.0514541	0.0380048	0.0248139	0.0272572	0.00629371	0.00820859	0.00460224	0.00478142	0.00538278	0.00318674
	0.15		0.0160041	0.0372149	0.0215993	0.0167269	0.0218239	0.017418	0.0177778	0.0315353	0.0111111	0.0165794	0.0179411	0.0232911	0.033543	0.0198198	0.0251917	0.0406504	0.0206186	0.0263692	0.0199134	0.0109812	0.0114013	0.0107957	0.0159396	0.0197769	0.0455665	0.0252313	0.0277078	0.0301109	0.0167064	0.0147493	0.010274	0.00869121	0.00649351	0.0112843	0.0125362	0.0167051	0.0929791	0.0223714	0.0213777	0.0248139	0.0170358	0.00909091	0.00869145	0.00460224	0.0034153	0.00478469	0.00573614
	0.175		0.0154879	0.0180072	0.0165441	0.0122061	0.00974279	0.0128074	0.0125253	0.0240664	0.0125356	0.0157068	0.0162324	0.0172152	0.0230608	0.0126126	0.0109529	0.0294715	0.0148196	0.0270453	0.00995671	0.0109812	0.0121368	0.0143942	0.022651	0.0141988	0.0295567	0.0176619	0.0314861	0.0237718	0.0135243	0.0108161	0.00587084	0.00562372	0.00757576	0.00644815	0.0096432	0.0172811	0.0341556	0.0268456	0.0166271	0.0322581	0.011925	0.00699301	0.00820859	0.00920447	0.00614754	0.00538278	0.00509879
	0.2		0.00619515	0.0312125	0.0101103	0.00768535	0.0105222	0.00973361	0.0105051	0.0141079	0.0108262	0.0139616	0.010252	0.0151899	0.0178197	0.00720721	0.0120482	0.0355691	0.00966495	0.0175794	0.00822511	0.00779313	0.0106657	0.0115954	0.011745	0.0177485	0.023399	0.00672834	0.0352645	0.0126783	0.0111376	0.0127827	0.00978474	0.00562372	0.00378788	0.0059108	0.00867888	0.0195853	0.0398482	0.0178971	0.0166271	0.0173697	0.0102215	0.0034965	0.00724288	0.00262985	0.0034153	0.00358852	0.00318674
	0.225		0.00722767	0.0120048	0.00689338	0.00497288	0.00740452	0.00973361	0.00767677	0.0157676	0.0102564	0.0139616	0.0170867	0.0131646	0.0199161	0.0114114	0.0142388	0.0223577	0.00966495	0.0182556	0.0103896	0.00814736	0.0125046	0.0155938	0.0163591	0.0172414	0.00985222	0.00504626	0.0214106	0.0110935	0.00636436	0.0167158	0.00733855	0.00817996	0.00270563	0.00644815	0.00819672	0.015553	0.0436433	0.0313199	0.0166271	0.00992556	0.0102215	0.00699301	0.00434573	0.00328731	0.00887978	0.00179426	0.00509879
	0.25		0.0041301	0.0168067	0.00367647	0.00316456	0.00896337	0.00512295	0.00969697	0.00829876	0.00968661	0.0107621	0.0106792	0.0116456	0.0157233	0.0048048	0.00876232	0.0203252	0.0064433	0.0229885	0.00606061	0.0102728	0.0102979	0.0131947	0.0121644	0.0172414	0.0160099	0.00504626	0.0188917	0.0142631	0.00477327	0.00589971	0.0092955	0.00766871	0.00649351	0.00483611	0.0101254	0.0103687	0.0455408	0.01566	0.0166271	0.00992556	0.00340716	0.00839161	0.00289715	0.00591716	0.00478142	0.00358852	0.00637349
	0.275		0.00309757	0.0132053	0.00321691	0.0045208	0.00701481	0.00922131	0.00686869	0.0107884	0.00769231	0.0157068	0.0162324	0.00962025	0.00943396	0.0042042	0.0109529	0.0162602	0.00579897	0.0175794	0.00822511	0.00602196	0.00735565	0.009996	0.0104866	0.0157201	0.00615764	0.00252313	0.0251889	0.0142631	0.00397772	0.00884956	0.010274	0.00306748	0.00974026	0.00967222	0.00626808	0.00864055	0.0417457	0.00671141	0.0142518	0.0173697	0.0136286	0.0027972	0.0057943	0.0052597	0.00887978	0.00538278	0.00382409
	0.3		0.00464636	0.00480192	0.00367647	0.00361664	0.00506625	0.00512295	0.00525253	0.0116183	0.00826211	0.017452	0.0149509	0.0126582	0.0104822	0.003003	0.00766703	0.0121951	0.00579897	0.015551	0.00735931	0.0134609	0.0102979	0.0111955	0.0130034	0.0111562	0.00615764	0.00504626	0.00755668	0.00633914	0.00875099	0.00294985	0.0122309	0.00715746	0.00974026	0.00859753	0.00626808	0.0167051	0.0417457	0.00894855	0.00950119	0.00248139	0.011925	0.00769231	0.00917431	0.00920447	0.00409836	0.0041866	0.00828553
	0.325		0.00206505	0.00840336	0.00459559	0.00406872	0.0035074	0.00614754	0.00606061	0.0124481	0.0148148	0.0142525	0.0145237	0.00708861	0.00628931	0.0036036	0.00876232	0.0121951	0.00708763	0.0108181	0.00606061	0.0131066	0.0139757	0.0103958	0.0155201	0.0106491	0.00738916	0.000841043	0.0151134	0.00950872	0.00238663	0.00688299	0.0107632	0.00715746	0.0113636	0.00967222	0.00916104	0.015553	0.0246679	0.00671141	0	0.00992556	0.00851789	0.00769231	0.0111057	0.0052597	0.0034153	0.00478469	0.00892288
	0.35		0.00103252	0.00720288	0.00229779	0.00406872	0.00467654	0.00512295	0.00525253	0.0107884	0.0145299	0.0191972	0.0123879	0.0126582	0.00628931	0.000600601	0.00328587	0.0132114	0.00128866	0.010142	0.00822511	0.010627	0.00809121	0.0115954	0.0167785	0.015213	0.00738916	0.00252313	0.0163728	0.00950872	0.00318218	0.00688299	0.00782779	0.00920245	0.00595238	0.00698549	0.00867888	0.016129	0.0151803	0.01566	0.023753	0.00248139	0.00681431	0.00909091	0.01014	0.00854701	0.00887978	0.00538278	0.00573614
	0.375		0.00103252	0.0060024	0.00275735	0	0.00506625	0.00461066	0.010101	0.0116183	0.0145299	0.0194881	0.00939769	0.00708861	0.00104822	0.0036036	0.00438116	0.0101626	0.00322165	0.0114943	0.00822511	0.0113355	0.0158146	0.0143942	0.0134228	0.0111562	0.00369458	0	0.011335	0.00792393	0.00397772	0.00786627	0.0166341	0.00613497	0.0113636	0.00913487	0.0144648	0.00633641	0.0227704	0.00223714	0.0166271	0.00496278	0.00511073	0.00909091	0.0111057	0.0118343	0.00614754	0.00657895	0.00956023
	0.4		0.00154879	0.00960384	0.00413603	0.00316456	0.0035074	0.00614754	0.00646465	0.0124481	0.0145299	0.0139616	0.015378	0.0111392	0.00419287	0.0018018	0.00547645	0.0101626	0.00257732	0.0121704	0.00822511	0.0141693	0.0139757	0.0183926	0.0142617	0.0136917	0.00492611	0.00252313	0.00377834	0.00633914	0.00318218	0.00688299	0.010274	0.0102249	0.0146104	0.013971	0.00819672	0.0120968	0.0151803	0.00671141	0.0023753	0.00248139	0.00851789	0.00909091	0.0130372	0.00920447	0.00546448	0.00717703	0.0108349
	0.425		0.00103252	0.00480192	0.00459559	0.0045208	0.00701481	0.00409836	0.00727273	0.0190871	0.019943	0.0215241	0.0239214	0.0106329	0.00419287	0.0042042	0.00657174	0.00609756	0.00257732	0.0114943	0.00995671	0.0187744	0.0165502	0.0219912	0.0155201	0.0147059	0.00246305	0.000841043	0.00755668	0.00475436	0.00556881	0.00688299	0.0146771	0.0102249	0.0135281	0.00859753	0.0101254	0.0109447	0.0113852	0.00894855	0.0118765	0.00496278	0.0102215	0.0104895	0.00917431	0.0151216	0.00887978	0.0101675	0.00764818
	0.45		0.00206505	0.00240096	0.00229779	0.00271248	0.00467654	0.00563525	0.0129293	0.0182573	0.0205128	0.0238511	0.0205041	0.00911392	0.00104822	0.0012012	0.00328587	0.0050813	0.00257732	0.0121704	0.0121212	0.021254	0.0209636	0.0211915	0.0192953	0.0207911	0.00123153	0.000841043	0.00629723	0.0158479	0.000795545	0.00786627	0.00831703	0.0117587	0.0102814	0.00967222	0.0144648	0.0115207	0.00948767	0.00671141	0.00950119	0.00496278	0.011925	0.013986	0.0149686	0.0118343	0.0102459	0.00657895	0.0140217
	0.475		0.000516262	0.00120048	0.00137868	0.00271248	0.00467654	0.00409836	0.0105051	0.0116183	0.0210826	0.0200698	0.0213584	0.0121519	0.00209644	0.0012012	0.00219058	0.0050813	0.00128866	0.0114943	0.0121212	0.0184201	0.0228025	0.0195922	0.0222315	0.0212982	0.00123153	0.000841043	0.00755668	0.0110935	0.00477327	0.00589971	0.0151663	0.0178937	0.012987	0.0182697	0.0154291	0.0132488	0.00948767	0	0.00712589	0.00744417	0.0102215	0.0181818	0.0217286	0.0111769	0.0143443	0.0119617	0.0152964
	0.5		0.000516262	0.00360144	0.00321691	0.00271248	0.00779423	0.00717213	0.0129293	0.0190871	0.0213675	0.021815	0.0234942	0.0131646	0.00104822	0.0036036	0.00547645	0	0.00322165	0.0108181	0.0177489	0.0216082	0.0220669	0.0219912	0.0293624	0.0187627	0	0.000841043	0.00503778	0.00633914	0.00318218	0.0176991	0.0210372	0.0168712	0.0135281	0.015583	0.0226615	0.0190092	0.0113852	0.00447427	0.0142518	0.00496278	0.00851789	0.0223776	0.0183486	0.0164366	0.0184426	0.0113636	0.0210325
	0.525		0	0.00120048	0.000919118	0.00316456	0.00428683	0.00819672	0.0165657	0.0224066	0.0247863	0.030541	0.0179411	0.0126582	0.00104822	0.0018018	0	0.00711382	0.00515464	0.0121704	0.0121212	0.0262132	0.020228	0.0271891	0.0230705	0.0223124	0.00123153	0.000841043	0.00251889	0.00475436	0.00238663	0.0117994	0.0195695	0.0199387	0.0178571	0.0252552	0.0188042	0.0138249	0.00189753	0.00671141	0.00712589	0.0124069	0.0136286	0.0216783	0.0173829	0.0243261	0.0163934	0.0161483	0.0242192
	0.55		0.00103252	0.00720288	0.00183824	0.00406872	0.00701481	0.00973361	0.0129293	0.0224066	0.0327635	0.0276323	0.0341734	0.0131646	0.00209644	0.0036036	0.00328587	0.00203252	0.00515464	0.0169033	0.0155844	0.0216082	0.0349393	0.0295882	0.0314597	0.0228195	0.00123153	0.000841043	0.00503778	0.00158479	0.00556881	0.0117994	0.0205479	0.0189162	0.0183983	0.0241805	0.0260366	0.0120968	0	0.00671141	0.00712589	0.00248139	0.0187394	0.0223776	0.0202801	0.0216963	0.0198087	0.0203349	0.0254939
	0.575		0.000516262	0.00840336	0.00459559	0.00361664	0.00857366	0.00768443	0.0105051	0.0207469	0.0339031	0.0302501	0.0264844	0.0172152	0	0.0042042	0.00766703	0.00711382	0.00322165	0.0121704	0.0103896	0.0368402	0.0308937	0.0343862	0.0285235	0.0289047	0	0.00168209	0.00755668	0.00475436	0.00397772	0.0117994	0.0298434	0.0265849	0.0292208	0.0257926	0.0265188	0.0167051	0.00759013	0.0134228	0.0213777	0.00496278	0.0170358	0.0251748	0.0178658	0.0236686	0.0314208	0.0257177	0.0242192
	0.6		0.000516262	0.00360144	0.00183824	0.00316456	0.0066251	0.00717213	0.0153535	0.026556	0.0333333	0.0340314	0.0358821	0.0182278	0.00209644	0.0012012	0.00547645	0.00203252	0.00257732	0.0135227	0.0142857	0.0322352	0.0386171	0.0367853	0.0285235	0.0273834	0	0.00504626	0.00251889	0.00633914	0.0071599	0.0186824	0.0264188	0.0357873	0.0367965	0.0263299	0.0284474	0.0218894	0.00379507	0.0178971	0.0142518	0.00496278	0.0136286	0.0188811	0.0371801	0.0420776	0.0327869	0.0293062	0.0223072
	0.625		0.00154879	0.00120048	0.00321691	0.00271248	0.00545596	0.0102459	0.0169697	0.0215768	0.0410256	0.030541	0.0354549	0.0217722	0.00104822	0.0018018	0.00328587	0.00101626	0.00193299	0.015551	0.0246753	0.0375487	0.0419272	0.0319872	0.039849	0.0248479	0	0.00168209	0.00251889	0.00792393	0.00318218	0.013766	0.0298434	0.0322086	0.0405844	0.0397636	0.0356798	0.0236175	0.0056926	0.00447427	0.00950119	0.0173697	0.0204429	0.027972	0.0338001	0.0309007	0.0355191	0.0328947	0.0388783
	0.65		0.00103252	0.00480192	0.00229779	0.0022604	0.0066251	0.0158811	0.0145455	0.0182573	0.0424501	0.0398487	0.0290474	0.0167089	0	0.0036036	0.00219058	0.00406504	0.00579897	0.0114943	0.0151515	0.0403826	0.0437661	0.0391843	0.0348154	0.0258621	0	0.00336417	0.00251889	0.00475436	0.00556881	0.0157325	0.035225	0.043456	0.0362554	0.0354648	0.0395371	0.0293779	0.00379507	0.00894855	0.00950119	0.0198511	0.0340716	0.0426573	0.0424915	0.0433925	0.0382514	0.0430622	0.040153
	0.675		0.00154879	0.00240096	0.00275735	0.00316456	0.00506625	0.0158811	0.0173737	0.0273859	0.0350427	0.0424666	0.0392994	0.0182278	0.00104822	0.0048048	0.00328587	0.00406504	0.00515464	0.0182556	0.0229437	0.0488842	0.0448694	0.0387845	0.0352349	0.0365112	0	0.00168209	0.00755668	0.00950872	0.00795545	0.0334317	0.0362035	0.0429448	0.0492424	0.0456744	0.0371263	0.0397465	0.00189753	0.01566	0.0190024	0.0173697	0.0272572	0.0433566	0.047803	0.0447074	0.056694	0.0460526	0.0503505
	0.7		0	0.00240096	0.00367647	0.00361664	0.00506625	0.0158811	0.0189899	0.026556	0.0430199	0.0430483	0.0333191	0.0212658	0	0.0036036	0.00547645	0.00203252	0.00515464	0.0135227	0.0207792	0.0403826	0.0478117	0.0511795	0.0381711	0.030426	0	0.00252313	0.00251889	0.00475436	0.00556881	0.0226155	0.035225	0.0531697	0.0443723	0.0483611	0.0433944	0.0357143	0	0.0134228	0.0142518	0.0173697	0.0391823	0.0545455	0.0671173	0.0532544	0.0594262	0.0610048	0.0579987
	0.725		0.000516262	0.00360144	0.00321691	0.00361664	0.00857366	0.0112705	0.0185859	0.0282158	0.0461538	0.0369401	0.0337463	0.0187342	0.00104822	0.003003	0.00219058	0.00203252	0.00451031	0.0175794	0.017316	0.0403826	0.0496506	0.0459816	0.0419463	0.0329615	0	0.00168209	0.00125945	0.00475436	0.00636436	0.0265487	0.0396282	0.0552147	0.047619	0.0499731	0.0438766	0.0368664	0.00379507	0.0201342	0.023753	0.0297767	0.0408859	0.0461538	0.0622887	0.0644313	0.0491803	0.0520335	0.0605481
	0.75		0.00154879	0.0060024	0.00321691	0.00406872	0.0066251	0.0122951	0.0149495	0.0224066	0.0401709	0.0302501	0.0350278	0.0177215	0	0.0036036	0.00547645	0.00406504	0.00579897	0.0135227	0.0199134	0.0407368	0.0389849	0.0419832	0.0322987	0.0268763	0	0.000841043	0.00125945	0.00950872	0.00397772	0.027532	0.0464775	0.053681	0.0519481	0.0569586	0.0593057	0.0408986	0.00189753	0.00671141	0.0142518	0.0347395	0.0528109	0.051049	0.0497344	0.0650888	0.0635246	0.0610048	0.056724
	0.775		0.000516262	0.00480192	0.00275735	0.00361664	0.00896337	0.013832	0.0165657	0.0157676	0.0478632	0.0331588	0.0350278	0.0197468	0.00104822	0.0018018	0.00547645	0.00304878	0.00322165	0.0121704	0.0238095	0.0407368	0.0419272	0.0419832	0.0381711	0.0263692	0	0.00168209	0	0.0110935	0.00477327	0.0344149	0.0410959	0.0562372	0.0589827	0.0639441	0.057377	0.0345622	0.00379507	0.0111857	0.0213777	0.0322581	0.0477002	0.048951	0.0598745	0.0710059	0.0737705	0.0598086	0.0579987
	0.8		0.00154879	0.0060024	0.000919118	0.00497288	0.00506625	0.0133197	0.0125253	0.0182573	0.0350427	0.0276323	0.0354549	0.0146835	0	0.0024024	0.00547645	0.0050813	0.00064433	0.0141988	0.0142857	0.0382572	0.0393527	0.0351859	0.0297819	0.0238337	0.00123153	0.00252313	0.00503778	0.0126783	0.00238663	0.020649	0.0420744	0.0465235	0.0595238	0.0612574	0.0458052	0.0501152	0	0.0201342	0.0118765	0.0173697	0.0579216	0.0531469	0.0526316	0.0644313	0.0614754	0.0651914	0.0592734
	0.825		0.00206505	0.00240096	0.00137868	0.0045208	0.00311769	0.0122951	0.0117172	0.00829876	0.0324786	0.0258871	0.0281931	0.0121519	0	0.003003	0.00328587	0.00101626	0.00579897	0.0108181	0.0138528	0.0322352	0.0349393	0.0339864	0.0310403	0.0228195	0	0.00252313	0.00251889	0.00950872	0.00556881	0.0235988	0.0391389	0.0429448	0.0546537	0.0526599	0.0559306	0.0391705	0.00189753	0.00894855	0.00712589	0.0173697	0.0306644	0.0475524	0.0507001	0.0578567	0.0580601	0.0669856	0.0637349
	0.85		0	0.00240096	0.00229779	0.0022604	0.00272798	0.00922131	0.00929293	0.00580913	0.0259259	0.021815	0.0252029	0.0116456	0	0.0036036	0.00328587	0.0050813	0.00515464	0.00473293	0.0147186	0.0262132	0.0279515	0.0287885	0.022651	0.0218053	0	0.00672834	0	0.00475436	0.0071599	0.0167158	0.0278865	0.0444785	0.047619	0.0494358	0.045323	0.0328341	0.00189753	0.00671141	0.0118765	0.0272953	0.0238501	0.0307692	0.0415258	0.0460224	0.0594262	0.0616029	0.0528999
	0.875		0	0.00120048	0.00229779	0.0022604	0.00389712	0.00461066	0.00929293	0.00497925	0.0236467	0.0119255	0.0205041	0.00607595	0	0.003003	0.00219058	0.00406504	0.00451031	0.010142	0.00735931	0.0208998	0.0231703	0.0231907	0.0192953	0.0187627	0	0.00252313	0.00251889	0.00633914	0.00636436	0.0216323	0.0244618	0.0306748	0.0340909	0.0381515	0.0385728	0.0328341	0	0.0111857	0.0190024	0.0223325	0.0238501	0.0405594	0.0357315	0.0433925	0.0519126	0.0574163	0.0503505
	0.9		0.00154879	0.00360144	0.00321691	0.0022604	0.00272798	0.00409836	0.00484848	0.00746888	0.0193732	0.0148342	0.0136694	0.00658228	0.00209644	0	0.00109529	0.00304878	0.00064433	0.00473293	0.0108225	0.0177117	0.0231703	0.0187925	0.0134228	0.0147059	0	0.00168209	0.00251889	0.00475436	0.00318218	0.013766	0.0249511	0.0301636	0.0330087	0.0381515	0.033269	0.0218894	0	0.00671141	0.0118765	0.0148883	0.0238501	0.027972	0.0347658	0.0315582	0.0307377	0.0502392	0.0414277
	0.925		0.00154879	0.00240096	0.00137868	0.0022604	0.00272798	0.00153689	0.00727273	0.0033195	0.0150997	0.0107621	0.0115335	0.00455696	0	0.003003	0.00109529	0.00101626	0.00128866	0.00135227	0.0047619	0.015232	0.0132402	0.0147941	0.011745	0.0126775	0	0.0058873	0.00125945	0.00475436	0.00397772	0.0117994	0.0156556	0.0276074	0.0221861	0.0209565	0.0226615	0.0167051	0.00379507	0.00223714	0.00712589	0.0124069	0.00511073	0.020979	0.0265572	0.0289283	0.0293716	0.0460526	0.0363289
	0.95		0.000516262	0.00120048	0.00321691	0.00271248	0.00272798	0.00409836	0.00363636	0	0.0125356	0.0061082	0.00982486	0.0035443	0	0.000600601	0.00109529	0.00203252	0.00257732	0.0040568	0.00779221	0.0113355	0.0106657	0.0115954	0.00964765	0.00608519	0	0.000841043	0	0.00475436	0.00556881	0.00688299	0.0156556	0.0224949	0.0194805	0.0284793	0.0163934	0.0190092	0	0.00671141	0.00475059	0.0173697	0.00511073	0.0118881	0.01352	0.0210388	0.0286885	0.0251196	0.0184831
	0.975		0.000516262	0.00120048	0.00137868	0.000904159	0.000389712	0.00256148	0.00323232	0.000829876	0.00797721	0.00668994	0.00555318	0.00405063	0	0	0.00219058	0.00101626	0.00257732	0.0020284	0.0017316	0.00956429	0.00698786	0.00519792	0.00419463	0.00608519	0	0.00252313	0.00125945	0.00158479	0.00238663	0.00294985	0.00636008	0.0132924	0.0162338	0.013971	0.0135005	0.00691244	0	0	0.0023753	0.00992556	0.00170358	0.0125874	0.0111057	0.0184089	0.0191257	0.0155502	0.014659
	1		0.000516262	0.00240096	0.000919118	0.00045208	0.00116913	0.00204918	0.0020202	0.000829876	0.00598291	0.0034904	0.00384451	0.00405063	0	0.000600601	0.00109529	0.00101626	0.00128866	0.000676133	0.0012987	0.00389656	0.00662008	0.00479808	0.00587248	0.0015213	0	0.000841043	0.00125945	0	0.00397772	0	0.0092955	0.00817996	0.00865801	0.00967222	0.0106075	0.00864055	0	0	0.0023753	0.00744417	0.0102215	0.00769231	0.00869145	0.0111769	0.0157104	0.0161483	0.012747
	1.025		0	0	0.000459559	0.000904159	0	0.00153689	0.00121212	0	0.0042735	0.0026178	0.00469885	0.00253165	0	0	0.00109529	0	0.00386598	0.0020284	0.0012987	0.0042508	0.00367782	0.00519792	0.00167785	0.0025355	0	0	0.00125945	0	0.00159109	0.00196657	0.0053816	0.00408998	0.00811688	0.00698549	0.0024108	0.00345622	0	0.00223714	0	0.00248139	0	0.00979021	0.00241429	0.00591716	0.00409836	0.0101675	0.00764818
	1.05		0	0	0	0	0	0.000512295	0.000808081	0	0.0019943	0.0017452	0.000854336	0.00101266	0	0.0018018	0	0	0.00128866	0.000676133	0.0012987	0.0031881	0.00294226	0.00359856	0.00209732	0.0015213	0	0	0	0	0.00159109	0.000983284	0.00195695	0.00408998	0.00378788	0.00161204	0.00433944	0.00403226	0	0	0	0.00248139	0.00340716	0.0041958	0.00289715	0.00131492	0.00136612	0.00299043	0.00254939
	1.075		0.000516262	0.00120048	0	0	0	0	0.00040404	0	0.000569801	0.0008726	0.000854336	0	0	0	0	0	0.00064433	0	0.000865801	0.000708466	0.00183891	0.00119952	0.000419463	0.0010142	0	0	0	0	0.00159109	0	0.00146771	0.00255624	0.00108225	0.000537346	0.00192864	0.00115207	0	0	0	0	0.00170358	0.0013986	0.00241429	0.00131492	0.00136612	0.000598086	0.0012747
	1.1		0	0	0.000459559	0	0	0	0	0	0	0	0	0	0	0	0	0	0	0.00135227	0	0.0010627	0.00110335	0.00039984	0.00125839	0.000507099	0	0	0	0	0	0	0.000489237	0.00204499	0	0	0.00096432	0.00115207	0	0	0	0	0.00170358	0	0	0.000657462	0.00068306	0.00119617	0
	1.125		0	0	0	0	0	0	0.00040404	0	0	0.000581734	0	0	0	0	0	0	0	0	0	0	0.000735565	0	0	0	0	0	0.00125945	0.00158479	0.000795545	0	0.000978474	0	0.00108225	0.000537346	0.00048216	0.00115207	0	0	0	0	0	0	0.000482859	0.000657462	0	0	0
	1.15		0	0	0	0.00045208	0	0	0	0	0.000569801	0	0	0	0	0	0	0	0	0	0.0004329	0.000354233	0	0.00039984	0	0	0	0	0	0	0	0	0	0.000511247	0	0	0	0	0	0	0	0	0	0	0.000482859	0	0	0	0
	1.175		0	0	0	0	0	0	0	0	0	0	0	0	0	0	0	0	0	0	0	0	0	0	0	0	0	0	0	0	0	0	0	0	0	0	0	0	0	0	0	0	0	0	0	0	0	0	0
[truncated: 49 more columns]

[truncated: 37 more sheets: Fig. 3E, Fig. 4C, Fig. 4D, Sup.Fig. 4A, Sup.Fig. 4B, Sup.Fig. 4C, Sup.Fig. 4D, Sup.Fig. 4E, Sup.Fig. 5A, Sup.Fig. 5B, Sup.Fig. 5C, Sup.Fig. 5D, Sup.Fig. 6A, Sup.Fig. 6B, Sup.Fig. 6C, Sup.Fig. 6D, Sup.Fig. 6E, Sup.Fig. 6F, Sup.Fig. 6G, Sup.Fig. 7 …]
